# Supplementary material for: Untangling an insect’s virome from its endogenous viral elements
Source: BMC Genomics. 2023 Oct 24;24:636. doi: 10.1186/s12864-023-09737-z (PMC10594914; doi:10.1186/s12864-023-09737-z)
Supplement: Supplementary file 1 — Additional file 1: S1 Table. RNAseq reads report. [file 12864_2023_9737_MOESM1_ESM.csv]

sample	percentage_ribosomal_reads	retained_reads	percentage_reads_passed_quality_control	percentage_reads_passed_host_filters	non_host_reads
Me022	0.56	58143852	92.33	10.27	5970329
Me112	0.55	46098496	92.23	11.39	5248457
Me152	13.94	45270400	92.13	19.3	8736165
Me202	0.94	46335394	92.76	31.92	14790717
