# Supplementary material for: Untangling an insect’s virome from its endogenous viral elements
Source: BMC Genomics. 2023 Oct 24;24:636. doi: 10.1186/s12864-023-09737-z (PMC10594914; doi:10.1186/s12864-023-09737-z)
Supplement: Supplementary file 3 — Additional file 3: S3 Table. Metadata of the field-collected aphids screened for the Hamilltonella defensa bacterial symbiont. [file 12864_2023_9737_MOESM3_ESM.csv]

sample	collection_date	phenotype	color	Hamiltonella	MeV1	MeV2
Me_01	10-May-22	fourth_instar	red	yes	no	yes
Me_022	10-May-22	winged	red	no	no	yes
Me_03	10-May-22	winged	red	yes	yes	yes
Me_04	10-May-22	winged	red	no	no	no
Me_05	10-May-22	winged	red	no	yes	yes
Me_06	10-May-22	winged	red	yes	no	yes
Me_07	12-May-22	winged	green	no	no	no
Me_08	12-May-22	winged	red	no	no	yes
Me_09	12-May-22	winged	green	yes	yes	yes
Me_10	22-May-22	winged	red	yes	yes	yes
Me_112	22-May-22	wingless	red	yes	yes	yes
Me_12	22-May-22	wingless	red	no	no	yes
Me_13	26-May-22	wingless	red	yes	yes	yes
Me_14	26-May-22	wingless	red	yes	yes	yes
Me_152	26-May-22	winged	red	yes	no	yes
Me_16	26-May-22	wingless	red	yes	no	yes
Me_17	26-May-22	wingless	green	no	yes	no
Me_18	26-May-22	wingless	red	yes	yes	yes
Me_19	1-Jun-22	wingless	red	yes	yes	yes
Me_202	1-Jun-22	wingless	red	yes	yes	yes
Me_21	1-Jun-22	wingless	red	no	no	yes
Me_23	1-Jun-22	wingless	red	no	yes	yes
Me_24	1-Jun-22	wingless	red	yes	yes	yes
ME_57	26-May-21	wingless	red	no	no	yes
