# Supplementary material for: Untangling an insect’s virome from its endogenous viral elements
Source: BMC Genomics. 2023 Oct 24;24:636. doi: 10.1186/s12864-023-09737-z (PMC10594914; doi:10.1186/s12864-023-09737-z)
Supplement: Supplementary file 4 — Additional file 4: S4 Table. Expressed Ambidensoviral EVEs from M. euforbiae genome (SRR23851809). [file 12864_2023_9737_MOESM4_ESM.csv]

Transcriptome_contig	Identical_sites	E_value	Hit_end	Hit_start	Genome_contig	Query_end	Query_start	Sequence_Length
Travis_contig1	96.7	0	783	1	tig00030708_pilon	198038	197258	783
Travis_contig1	98.9	0	1	783	tig00029914_pilon	60345	59559	787
Travis_contig1	73.5	7.97E-128	27	771	tig00030708_pilon	88323	87585	748
Travis_contig1	74.9	2.13E-111	164	781	tig00027226_pilon	140279	139663	625
Travis_contig1	73.5	8.53E-96	29	612	tig00030708_pilon	98561	97980	589
Travis_contig1	75	2.29E-52	482	781	tig00030708_pilon	63540	63241	300
Travis_contig1	74.3	1.21E-30	444	236	tig00002642_pilon	101107	100899	210
Travis_contig1	73.9	5.29E-30	444	238	tig00006111_pilon	15699	15494	207
Travis_contig1	76.7	1.76E-28	619	781	tig00030708_pilon	92193	92031	163
Travis_contig1	77.7	8.75E-20	781	662	tig00002642_pilon	102034	101914	121
Travis_contig1	77.7	1.09E-19	781	662	tig00006111_pilon	16626	16506	121
Travis_contig1	83.3	0.000134	87	128	tig00027627_pilon	189082	189041	42
Travis_contig1	74	0.000139	239	164	tig00002642_pilon	100883	100808	77
Travis_contig1	87.9	0.000372	170	202	tig00001853_pilon	167793	167761	33
Travis_contig1	78.5	0.000646	100	38	tig00028475_pilon	217729	217669	65
Travis_contig1	87.9	0.00092	242	210	tig00004936_pilon	594745	594713	33
Travis_contig1	92	0.00132	653	677	tig00027568_pilon	12951	12927	25
Travis_contig1	92	0.00201	677	653	tig00030071_pilon	24011	23987	25
Travis_contig1	92	0.00201	677	653	tig00029386_pilon	35537	35513	25
Travis_contig1	81.6	0.00204	209	242	tig00027849_pilon	5600	5563	38
Travis_contig1	86.7	0.0026	239	210	tig00001864_pilon	38140	38111	30
Travis_contig1	84.8	0.00287	261	229	tig00028708_pilon	7528	7498	33
Travis_contig1	81	0.00299	53	93	tig00030732_pilon	54132	54091	42
Travis_contig1	92	0.00304	677	653	tig00031102_pilon	21509	21485	25
Travis_contig1	81.6	0.00317	209	242	tig00027848_pilon	47850	47813	38
Travis_contig1	92	0.00382	653	677	tig00028402_pilon	5477	5453	25
Travis_contig1	81	0.00392	53	93	tig00030734_pilon	11840	11799	42
Travis_contig1	80	0.0042	234	190	tig00029512_pilon	56153	56110	45
Travis_contig1	92	0.00468	653	677	tig00028282_pilon	36379	36355	25
Travis_contig1	92	0.00476	677	653	tig00029702_pilon	84245	84221	25
Travis_contig1	81.6	0.00503	209	242	tig00029205_pilon	3269	3232	38
Travis_contig1	92	0.00505	677	653	tig00000948_pilon	78593	78569	25
Travis_contig1	86.2	0.00547	753	781	tig00028709_pilon	2361	2333	29
Travis_contig1	95.8	0.00562	247	224	tig00001640_pilon	17970	17948	24
Travis_contig1	92	0.0057	677	653	tig00030162_pilon	15075	15051	25
Travis_contig1	86.2	0.00651	753	781	tig00001419_pilon	24323	24295	29
Travis_contig1	92.6	0.0066	216	242	tig00028602_pilon	99736	99711	27
Travis_contig1	92	0.0066	653	677	tig00028602_pilon	15108	15084	25
Travis_contig1	92	0.00671	677	653	tig00027747_pilon	113433	113409	25
Travis_contig1	73	0.00736	227	155	tig00006111_pilon	15453	15381	74
Travis_contig1	81.6	0.00738	547	510	tig00005074_pilon	30876	30841	38
Travis_contig1	92	0.00787	540	516	tig00031347_pilon	26346	26322	25
Travis_contig1	85.7	0.00792	82	109	tig00029754_pilon	5037	5010	28
Travis_contig1	92	0.00819	677	653	tig00027216_pilon	141506	141482	25
Travis_contig1	82.4	0.00836	489	456	tig00028701_pilon	37603	37570	34
Travis_contig1	92	0.00857	677	653	tig00031383_pilon	6173	6149	25
Travis_contig1	80.4	0.00866	543	499	tig00006537_pilon	9037	8993	46
Travis_contig1	91.7	0.00893	647	624	tig00028305_pilon	36860	36837	24
Travis_contig1	84.8	0.00932	229	261	tig00031086_pilon	42839	42809	33
Travis_contig1	91.7	0.00932	735	758	tig00031086_pilon	2522	2499	24
Travis_contig1	92	0.00949	653	677	tig00031753_pilon	177153	177129	25
Travis_contig1	81.6	0.00963	184	221	tig00030634_pilon	38719	38682	38
Travis_contig1	95.2	0.00963	762	742	tig00002233_pilon	12155	12135	21
Travis_contig1	100	0.00985	763	782	tig00008450_pilon	46597	46578	20
Travis_contig1	92	0.00986	677	653	tig00005590_pilon	70031	70007	25
Travis_contig1	91.3	0.00993	221	243	tig00030979_pilon	12718	12696	23
Travis_contig1	92	0.01	653	677	tig00028851_pilon	106391	106367	25
Travis_contig1	92	0.01	677	653	tig00027323_pilon	44647	44623	25
Travis_contig1	80.4	0.0103	548	499	tig00027955_pilon	67194	67146	51
Travis_contig1	82.4	0.0108	456	489	tig00029803_pilon	43349	43316	34
Travis_contig1	83.3	0.0108	62	27	tig00004974_pilon	39115	39081	36
Travis_contig1	92	0.0109	653	677	tig00029422_pilon	184471	184447	25
Travis_contig1	88.5	0.011	224	249	tig00028859_pilon	6652	6627	26
Travis_contig2	96.2	0	416	1	tig00030708_pilon	198433	198018	416
Travis_contig2	99.8	0	1	466	tig00029914_pilon	59579	59114	466
Travis_contig2	81.3	1.18E-125	1	466	tig00030708_pilon	87593	87130	466
Travis_contig2	78.7	2.29E-109	2	466	tig00030708_pilon	92048	91584	465
Travis_contig2	76.5	1.27E-93	1	463	tig00030708_pilon	63259	62802	463
Travis_contig2	75.8	3.17E-90	1	466	tig00027226_pilon	139681	139217	466
Travis_contig2	67.1	5.46E-11	237	28	tig00029505_pilon	120557	120349	210
Travis_contig2	66.8	4.03E-08	237	28	tig00028335_pilon	100965	100757	211
Travis_contig2	93.9	0.0000328	375	344	tig00027938_pilon	325346	325314	33
Travis_contig2	90.3	0.000123	335	365	tig00029846_pilon	50611	50581	31
Travis_contig2	90.6	0.000137	333	364	tig00028581_pilon	229914	229883	32
Travis_contig2	83.3	0.000138	50	3	tig00029044_pilon	299759	299715	48
Travis_contig2	86.8	0.000151	375	338	tig00001260_pilon	1142513	1142476	38
Travis_contig2	85.4	0.000179	318	358	tig00028603_pilon	154587	154549	41
Travis_contig2	90.3	0.000495	335	365	tig00029041_pilon	214661	214631	31
Travis_contig2	83.8	0.000514	115	79	tig00031389_pilon	16858	16822	37
Travis_contig2	92.9	0.000604	427	454	tig00027636_pilon	226538	226511	28
Travis_contig2	89.7	0.000606	362	334	tig00004155_pilon	24470	24442	29
Travis_contig2	89.7	0.00153	36	8	tig00030572_pilon	76726	76698	29
Travis_contig2	92.3	0.00168	45	70	tig00028753_pilon	71665	71640	26
Travis_contig2	76.1	0.00184	72	6	tig00003896_pilon	6593	6525	71
Travis_contig2	88.6	0.00341	333	367	tig00030157_pilon	17038	17007	35
Travis_contig2	81.6	0.00631	334	369	tig00008932_pilon	11596	11559	38
Travis_contig2	96	0.00857	30	6	tig00009992_pilon	157795	157772	25
Travis_contig2	92	0.00907	181	157	tig00027491_pilon	173777	173753	25
Travis_contig2	100	0.00985	1	20	tig00008450_pilon	46597	46578	20
Travis_contig3	95.1	3.42E-136	410	110	tig00030899_pilon	49322	49019	304
Travis_contig3	95.4	2.39E-135	110	410	tig00028983_pilon	90932	90631	302
Travis_contig3	93.7	3.96E-129	110	410	tig00028994_pilon	67962	67662	301
Travis_contig3	92.6	6.6E-127	110	410	tig00030734_pilon	40332	40024	309
Travis_contig3	92.8	2.31E-125	410	110	tig00027511_pilon	2129064	2128761	304
Travis_contig3	93	3E-125	110	410	tig00004424_pilon	974421	974124	301
Travis_contig3	88.7	3.11E-122	410	110	tig00028233_pilon	389272	388945	328
Travis_contig3	92	1.38E-121	110	410	tig00031408_pilon	116193	115900	301
Travis_contig3	90.8	1.93E-121	110	410	tig00027857_pilon	205548	205234	315
Travis_contig3	91.7	3.37E-121	110	410	tig00027716_pilon	66736	66437	303
Travis_contig3	98	2.42E-120	160	410	tig00000838_pilon	149689	149439	251
Travis_contig3	91.7	1.03E-119	110	410	tig00027699_pilon	34574	34277	301
Travis_contig3	90.9	2.77E-119	2155	1873	tig00029686_pilon	57374	57078	297
Travis_contig3	90.9	1.07E-118	1873	2155	tig00028061_pilon	264182	263886	297
Travis_contig3	90.9	1.93E-118	2155	1873	tig00003734_pilon	93987	93691	297
Travis_contig3	91.3	7.91E-118	1873	2155	tig00027719_pilon	414886	414590	298
Travis_contig3	90.9	1.25E-117	1874	2155	tig00007172_pilon	261386	261090	297
Travis_contig3	90.6	1.45E-117	2155	1873	tig00027261_pilon	42227	41931	297
Travis_contig3	89	2.46E-117	110	410	tig00029383_pilon	191312	190996	317
Travis_contig3	92	3.84E-117	398	110	tig00009053_pilon	24908	24623	289
Travis_contig3	91.7	4.77E-117	110	410	tig00000293_pilon	160592	160296	303
Travis_contig3	88.5	8.58E-117	410	110	tig00029383_pilon	194006	193686	321
Travis_contig3	86.5	1.06E-116	1850	2155	tig00031408_pilon	116193	115860	334
Travis_contig3	90.3	1.37E-115	2155	1873	tig00027391_pilon	195357	195060	298
Travis_contig3	90.2	1.77E-115	1873	2155	tig00004424_pilon	974380	974084	297
Travis_contig3	92.1	1.8E-115	1892	2155	tig00003767_pilon	9434	9156	279
Travis_contig3	89.7	2.99E-115	1873	2155	tig00029898_pilon	45577	45277	301
Travis_contig3	92.3	2.1E-114	110	391	tig00028229_pilon	203505	203225	284
Travis_contig3	89.3	8.08E-114	110	410	tig00009509_pilon	171203	170907	307
Travis_contig3	90	1.48E-113	410	110	tig00003734_pilon	93947	93650	301
Travis_contig3	89.6	8.57E-113	2155	1873	tig00006607_pilon	236819	236522	298
Travis_contig3	89.7	9.04E-113	410	110	tig00029686_pilon	57334	57037	301
Travis_contig3	89.7	3.51E-112	110	410	tig00028061_pilon	264223	263926	301
Travis_contig3	89.2	5.4E-112	110	410	tig00029898_pilon	45618	45317	305
Travis_contig3	89.4	1.35E-111	410	110	tig00027261_pilon	42187	41890	301
Travis_contig3	86.1	2.3E-111	410	110	tig00029383_pilon	212278	211948	331
Travis_contig3	87.2	1.43E-110	410	105	tig00007172_pilon	196462	196143	321
Travis_contig3	87.7	3.47E-109	2155	1873	tig00030018_pilon	373270	372962	309
Travis_contig3	89.4	3.84E-109	110	410	tig00027719_pilon	414927	414630	302
Travis_contig3	86.2	4.83E-109	410	110	tig00028243_pilon	273557	273231	327
Travis_contig3	89.1	6.06E-109	110	410	tig00007172_pilon	261428	261130	302
Travis_contig3	88.6	1.39E-108	2155	1873	tig00029855_pilon	11690	11393	298
Travis_contig3	89.2	2.17E-108	1873	2155	tig00009509_pilon	171162	170867	296
Travis_contig3	88.7	5.45E-108	410	110	tig00027391_pilon	195317	195019	302
Travis_contig3	88.6	1.05E-107	1873	2152	tig00031025_pilon	310385	310088	298
Travis_contig3	88.5	3.67E-107	110	410	tig00031025_pilon	310426	310125	305
Travis_contig3	86.9	9.22E-107	410	110	tig00009509_pilon	37732	37435	312
Travis_contig3	88.4	2.8E-106	410	110	tig00006607_pilon	236779	236481	302
Travis_contig3	88.3	1.3E-105	2155	1873	tig00029074_pilon	50169	49873	299
Travis_contig3	87.1	3.72E-105	110	410	tig00003767_pilon	9501	9196	309
Travis_contig3	89.3	9.32E-104	395	110	tig00030018_pilon	373207	372920	291
Travis_contig3	84.7	1.51E-103	1873	2155	tig00028229_pilon	203464	203145	320
Travis_contig3	87.9	6.21E-103	1873	2155	tig00000293_pilon	160551	160255	298
Travis_contig3	86.6	7.83E-103	2155	1875	tig00029055_pilon	243556	243271	298
Travis_contig3	85.5	2.06E-102	1873	2155	tig00029021_pilon	87629	87340	304
Travis_contig3	87.2	8.43E-102	1873	2155	tig00027699_pilon	34533	34238	297
Travis_contig3	87.2	1.11E-101	410	110	tig00027861_pilon	277564	277263	305
Travis_contig3	85.8	2.9E-100	1873	2155	tig00029504_pilon	44432	44123	310
Travis_contig3	87.8	2.99E-100	2155	1889	tig00027454_pilon	127729	127444	286
Travis_contig3	85.4	3.05E-100	110	410	tig00029021_pilon	87670	87380	308
Travis_contig3	87.1	1.22E-99	410	110	tig00029074_pilon	50129	49832	303
Travis_contig3	88.9	1.75E-99	1873	2126	tig00027716_pilon	66695	66426	270
Travis_contig3	88.5	3.54E-99	110	391	tig00029504_pilon	44473	44191	286
Travis_contig3	83.1	4.43E-98	410	110	tig00027454_pilon	127689	127356	337
Travis_contig3	89.4	5.18E-98	1898	2143	tig00029074_pilon	105431	105169	263
Travis_contig3	85.6	6.02E-98	410	110	tig00029055_pilon	243516	243226	306
Travis_contig3	90.3	1.25E-97	107	366	tig00029173_pilon	192510	192249	267
Travis_contig3	85.2	8.37E-97	1873	2155	tig00028983_pilon	90891	90588	304
Travis_contig3	85.7	1.87E-96	1882	2155	tig00000838_pilon	149689	149396	294
Travis_contig3	86.9	1.87E-96	110	398	tig00000838_pilon	150506	150243	289
Travis_contig3	86.2	4.58E-96	110	398	tig00028571_pilon	27766	27497	289
Travis_contig3	84.3	1.77E-95	2155	1873	tig00030899_pilon	49365	49060	306
Travis_contig3	80.8	6.29E-95	1850	2155	tig00028994_pilon	67962	67619	344
Travis_contig3	84.3	1E-94	2152	1850	tig00028775_pilon	101914	101600	318
Travis_contig3	88.3	1.01E-94	2155	1910	tig00027458_pilon	188673	188410	265
Travis_contig3	84.3	3.63E-94	2152	1850	tig00030708_pilon	3064	2750	318
Travis_contig3	88.2	6.33E-94	410	141	tig00029855_pilon	11650	11383	271
Travis_contig3	86.3	1.54E-93	2135	1873	tig00027861_pilon	277588	277304	285
Travis_contig3	85.8	6.56E-93	398	110	tig00031383_pilon	65230	64967	289
Travis_contig3	86.7	1.57E-92	387	110	tig00028432_pilon	86946	86689	278
Travis_contig3	85.8	1.88E-92	398	110	tig00029470_pilon	35117	34854	289
Travis_contig3	85.8	1.88E-92	398	110	tig00029470_pilon	29928	29665	289
Travis_contig3	85.8	2.21E-92	110	398	tig00003734_pilon	121714	121451	289
Travis_contig3	85.8	3.13E-92	398	110	tig00028055_pilon	476349	476086	289
Travis_contig3	85.8	3.13E-92	398	110	tig00028055_pilon	471297	471034	289
Travis_contig3	84.6	4.08E-92	1850	2155	tig00030179_pilon	15570	15271	311
Travis_contig3	85.8	4.13E-92	398	110	tig00001383_pilon	758034	757771	289
Travis_contig3	84.5	5.19E-92	410	110	tig00028775_pilon	101877	101600	303
Travis_contig3	84.5	1.88E-91	410	110	tig00030708_pilon	3027	2750	303
Travis_contig3	80.1	3.67E-91	2155	1850	tig00027511_pilon	2129107	2128761	347
Travis_contig3	84.8	8.96E-91	110	410	tig00028366_pilon	486047	485767	302
Travis_contig3	86.2	1.23E-90	1873	2155	tig00028571_pilon	27725	27445	283
Travis_contig3	85.6	3.19E-90	2154	1873	tig00028542_pilon	496220	495953	285
Travis_contig3	85.9	3.89E-90	2155	1873	tig00031610_pilon	32246	31960	290
Travis_contig3	85.3	5.93E-90	1873	2155	tig00028551_pilon	114839	114571	286
Travis_contig3	86.6	6.1E-90	1873	2155	tig00000838_pilon	150465	150191	283
Travis_contig3	85.5	6.13E-90	398	110	tig00001383_pilon	746901	746639	289
Travis_contig3	82.8	1.9E-89	1873	2155	tig00030734_pilon	40289	39981	309
Travis_contig3	84.1	4.14E-89	410	110	tig00031383_pilon	62071	61797	301
Travis_contig3	86	5.67E-89	2155	1873	tig00028055_pilon	476402	476127	286
Travis_contig3	86	5.67E-89	2155	1873	tig00028055_pilon	471350	471075	286
Travis_contig3	85.7	5.04E-88	2155	1873	tig00031383_pilon	65283	65008	286
Travis_contig3	85.7	1.44E-87	2155	1873	tig00029470_pilon	35170	34895	286
Travis_contig3	85.7	1.44E-87	2155	1873	tig00029470_pilon	29981	29706	286
Travis_contig3	85.7	1.7E-87	1873	2155	tig00003734_pilon	121673	121398	286
Travis_contig3	85.5	2.69E-87	2155	1873	tig00027294_pilon	92320	92040	283
Travis_contig3	85.7	3.18E-87	2155	1873	tig00001383_pilon	758087	757812	286
Travis_contig3	83.1	5.76E-87	410	110	tig00028517_pilon	278737	278450	308
Travis_contig3	87.4	9.66E-87	2105	1873	tig00009053_pilon	24910	24664	247
Travis_contig3	85.3	2.14E-86	2155	1873	tig00031383_pilon	62111	61838	285
Travis_contig3	79.8	7.32E-86	2155	1873	tig00028233_pilon	389315	388989	327
Travis_contig3	82.5	2.99E-85	410	110	tig00031610_pilon	32206	31919	308
Travis_contig3	85.3	4.71E-85	2155	1873	tig00001383_pilon	746954	746680	286
Travis_contig3	87.3	8.61E-85	2155	1928	tig00028525_pilon	74091	73847	245
Travis_contig3	80.9	9.18E-85	2155	1873	tig00029383_pilon	194049	193731	319
Travis_contig3	86.2	3.57E-83	1873	2140	tig00028366_pilon	486006	485742	268
Travis_contig3	80.1	3.9E-83	2155	1873	tig00029383_pilon	212321	212000	322
Travis_contig3	80.3	3.9E-83	1873	2155	tig00029383_pilon	191271	190953	319
Travis_contig3	83.4	5.93E-83	398	110	tig00027294_pilon	92268	91999	290
Travis_contig3	95.3	2.49E-82	297	110	tig00029308_pilon	192949	192759	191
Travis_contig3	79.5	1.21E-81	410	110	tig00027189_pilon	1487996	1487735	308
Travis_contig3	89.6	1.49E-81	2155	1949	tig00027927_pilon	326221	326002	221
Travis_contig3	84.7	5.4E-81	2140	1873	tig00028517_pilon	278762	278491	274
Travis_contig3	87.8	4.25E-80	176	410	tig00029074_pilon	105431	105197	238
Travis_contig3	80.4	1.25E-79	2155	1882	tig00007172_pilon	196505	196200	306
Travis_contig3	79.8	4.26E-79	1873	2155	tig00027857_pilon	205505	205204	312
Travis_contig3	95.1	1.22E-78	110	292	tig00028994_pilon	91189	91007	183
Travis_contig3	80.6	2.79E-78	410	110	tig00028542_pilon	496181	495912	304
Travis_contig3	89.1	2.2E-77	329	110	tig00029074_pilon	151781	151564	220
Travis_contig3	80.3	6.34E-77	110	410	tig00028551_pilon	114880	114611	304
Travis_contig3	79.1	6.48E-77	110	410	tig00030179_pilon	15570	15311	301
Travis_contig3	90.9	1.2E-76	410	206	tig00028525_pilon	74051	73847	208
Travis_contig3	90.2	1.2E-72	110	292	tig00030650_pilon	61550	61357	194
Travis_contig3	93.7	7.2E-71	2047	1873	tig00029074_pilon	151777	151605	175
Travis_contig3	85.9	2.72E-70	410	188	tig00027458_pilon	188633	188410	227
Travis_contig3	86.8	1.21E-68	2092	1873	tig00028432_pilon	86946	86730	220
Travis_contig3	78.9	1.91E-66	2155	1873	tig00027189_pilon	1488039	1487780	289
Travis_contig3	78.6	3.72E-66	2120	1873	tig00028243_pilon	273562	273283	280
Travis_contig3	77.3	5.83E-65	2144	1873	tig00009509_pilon	37764	37476	304
Travis_contig3	94.7	1.06E-61	2019	1873	tig00029308_pilon	192949	192800	150
Travis_contig3	86.7	4.07E-61	2155	1953	tig00028682_pilon	115711	115512	203
Travis_contig3	89.3	3.25E-60	110	280	tig00000949_pilon	149840	149664	177
Travis_contig3	83.7	5.38E-60	298	110	tig00007934_pilon	10445	10244	208
Travis_contig3	88.8	5.38E-60	301	133	tig00007934_pilon	12351	12174	178
Travis_contig3	77.9	4.33E-59	1920	2155	tig00029647_pilon	145574	145311	267
Travis_contig3	88.7	2.78E-58	280	110	tig00029306_pilon	426877	426703	177
Travis_contig3	87	3.29E-58	410	227	tig00027927_pilon	326182	326002	184
Travis_contig3	81.3	6.46E-57	1872	2071	tig00029173_pilon	192468	192249	224
Travis_contig3	79.3	8.21E-57	2155	1907	tig00028472_pilon	19021	18757	271
Travis_contig3	74.1	9.67E-55	410	110	tig00028135_pilon	685940	685654	313
Travis_contig3	91.8	3.26E-54	1873	2018	tig00028994_pilon	91148	91002	147
Travis_contig3	74.8	4.06E-53	110	398	tig00029647_pilon	145637	145365	301
Travis_contig3	76	1.44E-52	2155	1920	tig00028135_pilon	685982	685717	267
Travis_contig3	94	6E-52	242	110	tig00029504_pilon	41667	41534	134
Travis_contig3	77.4	1.36E-51	1913	2155	tig00030822_pilon	38447	38191	265
Travis_contig3	93.2	1.92E-50	1873	2002	tig00000949_pilon	149796	149664	133
Travis_contig3	77.9	2.62E-50	1907	2155	tig00030843_pilon	89140	88884	263
Travis_contig3	92.6	2.64E-49	1887	2018	tig00030650_pilon	61486	61352	135
Travis_contig3	87.3	3.87E-49	2023	1873	tig00007934_pilon	12351	12195	157
Travis_contig3	87.2	4.08E-49	265	110	tig00029323_pilon	24094	23931	164
Travis_contig3	87.2	4.94E-49	110	265	tig00007760_pilon	12604	12441	164
Travis_contig3	75.5	3.26E-48	1907	2155	tig00027352_pilon	231734	231459	282
Travis_contig3	91.8	3.53E-48	242	110	tig00027802_pilon	159476	159343	134
Travis_contig3	76.1	2.56E-47	1907	2140	tig00027495_pilon	118648	118388	264
Travis_contig3	75.3	1.61E-46	1907	2155	tig00029504_pilon	1002555	1002283	279
Travis_contig3	90.4	8.52E-46	2002	1873	tig00029306_pilon	426877	426744	136
Travis_contig3	76.1	6.21E-45	1910	2155	tig00028083_pilon	842531	842274	272
Travis_contig3	85.5	8.53E-45	2020	1873	tig00007934_pilon	10445	10300	152
Travis_contig3	95.5	1.95E-44	2046	2155	tig00030779_pilon	53308	53199	110
Travis_contig3	95.5	1.95E-44	2155	2046	tig00030779_pilon	51069	50960	110
Travis_contig3	77	2.51E-44	408	168	tig00028472_pilon	18976	18740	252
Travis_contig3	95.5	2.87E-44	2155	2046	tig00029074_pilon	152996	152887	110
Travis_contig3	83.2	5.62E-43	110	272	tig00004414_pilon	151123	150951	173
Travis_contig3	75.4	1.97E-42	185	410	tig00027495_pilon	118648	118416	248
Travis_contig3	95.3	6.1E-42	2155	2049	tig00027616_pilon	111420	111315	107
Travis_contig3	73.3	1.12E-41	1907	2155	tig00006607_pilon	74722	74448	281
Travis_contig3	75.1	1.84E-39	185	410	tig00029504_pilon	1002555	1002326	245
Travis_contig3	77.4	4.17E-39	191	410	tig00030822_pilon	38447	38234	226
Travis_contig3	78.3	3.13E-37	410	231	tig00028682_pilon	115671	115512	180
Travis_contig3	72.9	5.51E-37	2155	1907	tig00029004_pilon	24728	24462	273
Travis_contig3	72.9	1.62E-35	1907	2155	tig00031742_pilon	28104	27839	273
Travis_contig3	72	2E-35	2155	1907	tig00003228_pilon	70902	70635	275
Travis_contig3	92.9	3.04E-35	208	110	tig00000949_pilon	531953	531855	99
Travis_contig3	73	7.75E-35	1912	2155	tig00028484_pilon	72822	72563	270
Travis_contig3	75.2	1.22E-34	185	410	tig00027352_pilon	231734	231502	242
Travis_contig3	72.7	6.08E-34	1907	2155	tig00003759_pilon	316761	316514	267
Travis_contig3	87	6.47E-34	1987	1873	tig00029323_pilon	24094	23972	123
Travis_contig3	87	7.83E-34	1873	1987	tig00007760_pilon	12563	12441	123
Travis_contig3	87.8	2.18E-33	1907	2020	tig00007527_pilon	66304	66191	115
Travis_contig3	84.8	3.32E-33	1873	1994	tig00004414_pilon	151082	150951	132
Travis_contig3	72.8	3.94E-33	1907	2155	tig00003209_pilon	277238	276974	272
Travis_contig3	72.2	7.13E-33	2155	1907	tig00028951_pilon	198555	198290	273
Travis_contig3	72.2	7.91E-33	2155	1907	tig00027627_pilon	115305	115040	273
Travis_contig3	72.1	1.36E-32	1907	2155	tig00027233_pilon	601945	601681	272
Travis_contig3	93.5	2.1E-32	1964	1873	tig00029504_pilon	41667	41575	93
Travis_contig3	87.7	6.25E-32	207	110	tig00030510_pilon	17328	17223	106
Travis_contig3	75.3	1.11E-31	210	394	tig00007168_pilon	197077	196890	194
Travis_contig3	72.4	1.35E-31	2155	1910	tig00028944_pilon	111482	111218	272
Travis_contig3	72.4	1.35E-31	2155	1910	tig00028944_pilon	101330	101066	272
Travis_contig3	93.3	1.48E-31	2155	2067	tig00030018_pilon	557836	557748	89
Travis_contig3	73.5	2.32E-31	188	410	tig00028083_pilon	842531	842317	238
Travis_contig3	70.1	4.93E-31	1944	2154	tig00004414_pilon	424186	423939	254
Travis_contig3	70.4	4.94E-31	1907	2140	tig00027495_pilon	243147	242874	280
Travis_contig3	70.8	3.74E-30	2155	1912	tig00029074_pilon	235383	235121	271
Travis_contig3	68.1	5.1E-30	110	398	tig00027930_pilon	376034	375777	301
Travis_contig3	71.6	5.27E-30	2155	1920	tig00027834_pilon	63461	63210	261
Travis_contig3	90.4	3.53E-29	1965	1873	tig00027802_pilon	159477	159384	94
Travis_contig3	85.2	4.8E-29	185	298	tig00007527_pilon	66304	66191	115
Travis_contig3	70.1	2.56E-28	185	410	tig00027495_pilon	243147	242902	261
Travis_contig3	68.8	2.76E-28	1907	2155	tig00030831_pilon	69298	69004	301
Travis_contig3	71.2	4.45E-28	1912	2155	tig00031087_pilon	244004	243749	271
Travis_contig3	96	5.55E-28	110	184	tig00029074_pilon	106586	106512	75
Travis_contig3	96	5.55E-28	184	110	tig00029074_pilon	48757	48683	75
Travis_contig3	68.9	7.56E-28	1920	2155	tig00027930_pilon	375975	375723	267
Travis_contig3	73.8	8.91E-28	222	404	tig00004414_pilon	424186	423999	195
Travis_contig3	68.8	1.3E-27	2155	1907	tig00028243_pilon	812337	812043	301
Travis_contig3	69.9	2.45E-27	1932	2144	tig00007168_pilon	197077	196829	256
Travis_contig3	70.5	2.62E-27	2155	1907	tig00027861_pilon	135883	135615	275
Travis_contig3	86.1	3.11E-27	2017	1911	tig00004414_pilon	60306	60200	108
Travis_contig3	72.2	3.26E-27	410	185	tig00029004_pilon	24684	24462	241
Travis_contig3	69.4	3.49E-27	1907	2154	tig00031402_pilon	46704	46423	291
Travis_contig3	70.9	5.09E-27	185	410	tig00006607_pilon	74722	74491	247
Travis_contig3	91.6	7.01E-27	193	114	tig00007934_pilon	16230	16148	83
Travis_contig3	83.3	2.42E-26	185	298	tig00003759_pilon	316761	316649	114
Travis_contig3	82.5	2.92E-26	2020	1907	tig00028552_pilon	8631	8519	114
Travis_contig3	83.3	3.27E-26	1907	2020	tig00029224_pilon	70982	70870	114
Travis_contig3	92.3	4.95E-26	110	187	tig00008715_pilon	118230	118153	78
Travis_contig3	83.5	5.2E-26	2020	1911	tig00029541_pilon	52952	52839	115
Travis_contig3	68.1	6.98E-26	1907	2155	tig00028991_pilon	21390	21096	301
Travis_contig3	83.3	7.01E-26	1907	2020	tig00028941_pilon	20737	20626	114
Travis_contig3	68.6	1.12E-25	1907	2154	tig00029898_pilon	36170	35887	293
Travis_contig3	72.5	1.31E-25	190	410	tig00028484_pilon	72822	72606	236
Travis_contig3	83.5	1.32E-25	1911	2020	tig00004414_pilon	433582	433469	115
Travis_contig3	85	1.32E-25	294	189	tig00004414_pilon	60305	60200	107
Travis_contig3	77.7	1.41E-25	148	294	tig00029477_pilon	95722	95577	148
Travis_contig3	80.5	1.41E-25	1892	2018	tig00029477_pilon	95700	95575	128
Travis_contig3	84.5	2.63E-25	2009	1907	tig00030020_pilon	78675	78574	103
Travis_contig3	84.5	2.63E-25	2009	1907	tig00030020_pilon	82504	82404	103
Travis_contig3	68.6	2.7E-25	1907	2154	tig00027259_pilon	124450	124167	293
Travis_contig3	68.6	2.7E-25	1907	2154	tig00027259_pilon	129273	128990	293
Travis_contig3	82.5	3.99E-25	185	298	tig00029224_pilon	70982	70870	114
Travis_contig3	84.5	4.12E-25	2009	1907	tig00027716_pilon	121754	121654	103
Travis_contig3	71.5	4.63E-25	2155	1912	tig00028233_pilon	163805	163539	274
Travis_contig3	84.5	5.94E-25	2009	1907	tig00027316_pilon	148213	148113	103
Travis_contig3	84.5	6.24E-25	1907	2009	tig00008000_pilon	210999	210899	103
Travis_contig3	84.5	7.07E-25	2009	1907	tig00029897_pilon	146162	146062	103
Travis_contig3	68.6	8.71E-25	1907	2154	tig00027679_pilon	565810	565527	293
Travis_contig3	68.6	8.71E-25	1907	2154	tig00027679_pilon	570935	570652	293
Travis_contig3	68.6	8.78E-25	1907	2154	tig00028740_pilon	540955	540672	293
Travis_contig3	68.6	8.78E-25	1907	2154	tig00028740_pilon	545781	545498	293
Travis_contig3	84.5	1.02E-24	1907	2009	tig00027434_pilon	247743	247643	103
Travis_contig3	81.6	1.24E-24	298	185	tig00028552_pilon	8631	8519	114
Travis_contig3	84.5	1.33E-24	2009	1907	tig00028983_pilon	521	421	103
Travis_contig3	84.5	1.34E-24	1907	2009	tig00027789_pilon	452877	452777	103
Travis_contig3	82.5	1.74E-24	185	298	tig00030831_pilon	69298	69187	114
Travis_contig3	82.5	1.89E-24	185	298	tig00027233_pilon	601945	601833	114
Travis_contig3	82.6	2.21E-24	298	189	tig00029541_pilon	52952	52839	115
Travis_contig3	84.5	2.43E-24	2009	1907	tig00028135_pilon	723009	722909	103
Travis_contig3	84.5	3.2E-24	287	185	tig00030020_pilon	82504	82404	103
Travis_contig3	82.5	4.6E-24	1907	2020	tig00000762_pilon	243211	243100	114
Travis_contig3	82.3	4.66E-24	2018	1907	tig00030635_pilon	90318	90207	113
Travis_contig3	81.9	4.74E-24	298	185	tig00027861_pilon	135729	135615	116
Travis_contig3	76.3	5.45E-24	213	110	tig00028525_pilon	73115	72985	131
Travis_contig3	82.6	5.63E-24	189	298	tig00004414_pilon	433582	433469	115
Travis_contig3	84.8	6.49E-24	1911	2009	tig00028336_pilon	219166	219070	99
Travis_contig3	68	6.8E-24	1907	2155	tig00003345_pilon	15073	14777	300
Travis_contig3	84.5	7.61E-24	185	287	tig00008000_pilon	210999	210899	103
Travis_contig3	82.5	8.2E-24	298	185	tig00028243_pilon	812154	812043	114
Travis_contig3	71.5	1.04E-23	185	409	tig00028941_pilon	20737	20518	239
Travis_contig3	81.9	1.04E-23	1907	2020	tig00000838_pilon	134667	134553	116
Travis_contig3	82.6	1.05E-23	2020	1912	tig00027454_pilon	251694	251587	109
Travis_contig3	83.5	1.12E-23	287	185	tig00030020_pilon	78675	78574	103
Travis_contig3	90.9	1.22E-23	410	334	tig00029074_pilon	152956	152880	77
Travis_contig3	84.5	1.62E-23	287	185	tig00028983_pilon	521	421	103
Travis_contig3	71.6	1.63E-23	110	294	tig00030635_pilon	4077	3890	201
Travis_contig3	71.6	2.12E-23	294	110	tig00005725_pilon	136203	136016	201
Travis_contig3	71.6	2.12E-23	110	294	tig00005725_pilon	174312	174125	201
Travis_contig3	90.1	2.22E-23	1937	2016	tig00030520_pilon	3037	2958	81
Travis_contig3	90	2.86E-23	186	110	tig00028243_pilon	272679	272600	80
Travis_contig3	71.9	3.65E-23	185	410	tig00030843_pilon	89140	88924	231
Travis_contig3	68.4	4.38E-23	1907	2155	tig00003759_pilon	322872	322661	253
Travis_contig3	69.3	5.41E-23	2155	1907	tig00007610_pilon	111261	111015	270
Travis_contig3	69.6	5.79E-23	1907	2154	tig00029898_pilon	100665	100400	276
Travis_contig3	98.3	6.64E-23	110	169	tig00028525_pilon	34770	34711	60
Travis_contig3	82.7	7.01E-23	2020	1911	tig00029517_pilon	172491	172384	110
Travis_contig3	68.2	7.07E-23	1907	2155	tig00029183_pilon	33031	32741	296
Travis_contig3	83.5	7.69E-23	185	287	tig00031402_pilon	46704	46604	103
Travis_contig3	67.4	7.91E-23	2155	1907	tig00028380_pilon	94536	94239	304
Travis_contig3	81.7	1.27E-22	298	190	tig00027454_pilon	251694	251587	109
Travis_contig3	71.4	1.73E-22	185	408	tig00031742_pilon	99966	99748	238
Travis_contig3	81.6	1.73E-22	1907	2020	tig00031742_pilon	99966	99855	114
Travis_contig3	81.6	1.95E-22	185	298	tig00000762_pilon	243211	243100	114
Travis_contig3	68	1.96E-22	2155	1907	tig00028759_pilon	356830	356534	300
Travis_contig3	83.5	2.02E-22	185	287	tig00029898_pilon	36170	36070	103
Travis_contig3	70.5	2.1E-22	410	198	tig00027834_pilon	63417	63210	227
Travis_contig3	80.7	2.14E-22	298	185	tig00003228_pilon	70747	70635	114
Travis_contig3	83.5	2.14E-22	287	185	tig00027716_pilon	121754	121654	103
Travis_contig3	83.5	3.08E-22	287	185	tig00027316_pilon	148213	148113	103
Travis_contig3	89.5	3.53E-22	335	410	tig00030779_pilon	53314	53239	76
Travis_contig3	89.5	3.53E-22	410	335	tig00030779_pilon	51029	50954	76
Travis_contig3	83.5	3.66E-22	287	185	tig00029897_pilon	146162	146062	103
Travis_contig3	76.4	3.78E-22	148	294	tig00031762_pilon	546869	546724	148
Travis_contig3	78.9	3.78E-22	1892	2018	tig00031762_pilon	546847	546722	128
Travis_contig3	81.8	4.17E-22	190	298	tig00031087_pilon	244004	243896	110
Travis_contig3	81	4.4E-22	185	298	tig00000838_pilon	134667	134553	116
Travis_contig3	80.7	4.4E-22	185	298	tig00028991_pilon	21390	21279	114
Travis_contig3	83.5	4.88E-22	185	287	tig00027259_pilon	124450	124350	103
Travis_contig3	83.5	4.88E-22	185	287	tig00027259_pilon	129273	129173	103
Travis_contig3	81.8	5.19E-22	298	190	tig00029074_pilon	235229	235121	110
Travis_contig3	83.5	5.27E-22	185	287	tig00027434_pilon	247743	247643	103
Travis_contig3	81.5	5.33E-22	185	292	tig00003759_pilon	322872	322766	108
Travis_contig3	80.9	6.04E-22	185	298	tig00031742_pilon	28104	27991	115
Travis_contig3	83.5	6.93E-22	185	287	tig00027789_pilon	452877	452777	103
Travis_contig3	71.5	8.54E-22	409	189	tig00029517_pilon	172599	172384	235
Travis_contig3	82.5	9.91E-22	185	287	tig00003209_pilon	277238	277137	103
Travis_contig3	83.5	1.26E-21	287	185	tig00028135_pilon	723009	722909	103
Travis_contig3	83.5	1.58E-21	185	287	tig00027679_pilon	565810	565710	103
Travis_contig3	83.5	1.58E-21	185	287	tig00027679_pilon	570935	570835	103
Travis_contig3	83.5	1.59E-21	185	287	tig00028740_pilon	540955	540855	103
Travis_contig3	83.5	1.59E-21	185	287	tig00028740_pilon	545781	545681	103
Travis_contig3	69.7	1.79E-21	410	185	tig00028951_pilon	198511	198290	241
Travis_contig3	67.7	3.06E-21	2155	1925	tig00030018_pilon	278362	278087	282
Travis_contig3	87.4	3.3E-21	215	299	tig00030520_pilon	3037	2952	87
Travis_contig3	83.8	3.36E-21	189	287	tig00028336_pilon	219166	219070	99
Travis_contig3	79.5	3.52E-21	185	298	tig00003345_pilon	15073	14959	117
Travis_contig3	89.3	3.58E-21	1907	1981	tig00027271_pilon	505794	505720	75
Travis_contig3	81.8	5.46E-21	110	208	tig00028601_pilon	49727	49632	99
Travis_contig3	67.6	5.54E-21	1907	2155	tig00029021_pilon	27734	27452	290
Travis_contig3	70.2	7.78E-21	185	409	tig00004772_pilon	50223	50007	242
Travis_contig3	81.6	1.54E-20	2009	1907	tig00028135_pilon	707918	707818	103
Travis_contig3	68.6	2.22E-20	2154	1907	tig00030727_pilon	82179	81907	280
Travis_contig3	80	2.42E-20	298	185	tig00027627_pilon	115153	115040	115
Travis_contig3	79.5	2.72E-20	1907	2020	tig00004772_pilon	50223	50110	117
Travis_contig3	80.9	2.88E-20	292	185	tig00027386_pilon	91149	91042	110
Travis_contig3	81.9	2.88E-20	2009	1907	tig00027386_pilon	91144	91042	105
Travis_contig3	79.5	1.02E-19	298	185	tig00028759_pilon	356648	356534	117
Travis_contig3	79.8	1.18E-19	298	188	tig00028944_pilon	111329	111218	114
Travis_contig3	79.8	1.18E-19	298	188	tig00028944_pilon	101177	101066	114
Travis_contig3	78.8	1.28E-19	185	298	tig00029183_pilon	33031	32916	118
Travis_contig3	83.3	1.3E-19	298	203	tig00030018_pilon	278180	278087	96
Travis_contig3	68.3	3.37E-19	2154	1909	tig00028698_pilon	118935	118665	278
Travis_contig3	82.5	3.58E-19	280	185	tig00030635_pilon	90302	90207	97
Travis_contig3	91	3.85E-19	410	344	tig00027616_pilon	111380	111315	67
Travis_contig3	82.5	7.55E-19	1907	2009	tig00027629_pilon	5519	5421	103
Travis_contig3	80	1.37E-18	2020	1912	tig00028586_pilon	652962	652854	110
Travis_contig3	66.9	1.4E-18	2155	1892	tig00029868_pilon	72357	72070	299
Travis_contig3	78.6	1.74E-18	298	185	tig00028380_pilon	94353	94239	117
Travis_contig3	90.6	2.33E-18	1975	1912	tig00027270_pilon	169967	169904	64
Travis_contig3	80.6	2.97E-18	111	208	tig00027236_pilon	270737	270643	98
Travis_contig3	82.2	5.27E-18	2151	2065	tig00004414_pilon	61510	61421	90
Travis_contig3	80.6	7.95E-18	287	185	tig00028135_pilon	707918	707818	103
Travis_contig3	67.9	1.55E-17	1907	2154	tig00029898_pilon	110115	109843	280
Travis_contig3	89.1	1.84E-17	1973	1910	tig00028701_pilon	20811	20748	64
Travis_contig3	73.5	5.31E-17	1886	2018	tig00030635_pilon	4010	3888	136
Travis_contig3	79.1	5.82E-17	298	190	tig00028586_pilon	652962	652854	110
Travis_contig3	80.4	6.42E-17	2009	1907	tig00004414_pilon	70145	70041	107
Travis_contig3	73.5	6.93E-17	2018	1886	tig00005725_pilon	136205	136083	136
Travis_contig3	73.5	6.93E-17	1886	2018	tig00005725_pilon	174245	174123	136
Travis_contig3	85.3	7.88E-17	185	259	tig00027271_pilon	505794	505720	75
Travis_contig3	89.1	8.89E-17	1912	1975	tig00027693_pilon	51819	51756	64
Travis_contig3	68.6	9.52E-17	2154	1912	tig00027774_pilon	18717	18460	264
Travis_contig3	89.1	1E-16	1912	1975	tig00006427_pilon	133205	133142	64
Travis_contig3	88.7	1.45E-16	1912	1973	tig00030889_pilon	17435	17374	62
Travis_contig3	80.6	3.91E-16	185	287	tig00027629_pilon	5519	5421	103
Travis_contig3	89.1	4.12E-16	1975	1912	tig00000838_pilon	153001	152938	64
Travis_contig3	76.9	5.6E-16	2020	1907	tig00031764_pilon	469464	469347	121
Travis_contig3	88.7	6.9E-16	1973	1912	tig00030003_pilon	32659	32598	62
Travis_contig3	78.8	7.18E-16	110	208	tig00028788_pilon	512503	512408	99
Travis_contig3	97.9	7.58E-16	1935	1889	tig00028525_pilon	73115	73069	47
Travis_contig3	79.4	7.82E-16	287	185	tig00004414_pilon	70145	70041	107
Travis_contig3	91.4	1.06E-15	1930	1873	tig00000949_pilon	531953	531896	58
Travis_contig3	68.4	1.16E-15	2155	1954	tig00030779_pilon	16220	15996	234
Travis_contig3	87.5	1.21E-15	1975	1912	tig00027270_pilon	125971	125908	64
Travis_contig3	88.9	1.34E-15	1920	1982	tig00028172_pilon	52532	52471	63
Travis_contig3	87.1	1.38E-15	1912	1973	tig00027695_pilon	18685	18624	62
Travis_contig3	87.1	1.38E-15	1912	1973	tig00027695_pilon	23571	23510	62
Travis_contig3	87.5	1.4E-15	1912	1975	tig00027857_pilon	249812	249749	64
Travis_contig3	87.1	1.41E-15	1973	1912	tig00028756_pilon	23719	23658	62
Travis_contig3	87.1	1.41E-15	1973	1912	tig00028756_pilon	9140	9079	62
Travis_contig3	87.1	2.44E-15	1912	1973	tig00008329_pilon	29627	29566	62
Travis_contig3	73	2.53E-15	294	148	tig00029868_pilon	72186	72048	148
Travis_contig3	88.7	2.63E-15	1912	1973	tig00030111_pilon	164194	164133	62
Travis_contig3	87.1	2.99E-15	1973	1912	tig00027313_pilon	19727	19666	62
Travis_contig3	89.7	4.21E-15	1929	1873	tig00030510_pilon	17328	17271	58
Travis_contig3	74.4	5.19E-15	185	298	tig00029021_pilon	27734	27611	125
Travis_contig3	87.1	5.58E-15	1973	1912	tig00028757_pilon	180	119	62
Travis_contig3	87.1	5.81E-15	1973	1912	tig00027832_pilon	90288	90227	62
Travis_contig3	68.8	7.52E-15	410	185	tig00007610_pilon	111224	111015	240
Travis_contig3	78.9	8.43E-15	2065	2155	tig00030729_pilon	26201	26111	95
Travis_contig3	87.1	9.53E-15	1973	1912	tig00029583_pilon	108448	108387	62
Travis_contig3	91.1	9.53E-15	410	355	tig00004414_pilon	61471	61416	56
Travis_contig3	94	1.43E-14	361	410	tig00029173_pilon	187646	187597	50
Travis_contig3	87.1	1.7E-14	1973	1912	tig00029037_pilon	270339	270278	62
Travis_contig3	87.1	1.7E-14	1912	1973	tig00029037_pilon	276384	276323	62
Travis_contig3	87.1	1.8E-14	1973	1912	tig00029308_pilon	140774	140713	62
Travis_contig3	87.1	1.89E-14	1973	1912	tig00029073_pilon	51934	51873	62
Travis_contig3	87.1	2.12E-14	1973	1912	tig00003759_pilon	356109	356048	62
Travis_contig3	87.1	2.27E-14	1912	1973	tig00027627_pilon	384009	383948	62
Travis_contig3	78.9	2.59E-14	2155	2065	tig00006206_pilon	41143	41053	95
Travis_contig3	69	3.34E-14	410	190	tig00028233_pilon	163761	163539	242
Travis_contig3	87.1	4.08E-14	1973	1912	tig00000241_pilon	191840	191779	62
Travis_contig3	87.1	4.08E-14	1973	1912	tig00000241_pilon	184948	184887	62
Travis_contig3	87.1	4.08E-14	1912	1973	tig00000241_pilon	615353	615292	62
Travis_contig3	87.1	4.08E-14	1912	1973	tig00000241_pilon	629619	629558	62
Travis_contig3	85.9	5.13E-14	253	190	tig00027270_pilon	169967	169904	64
Travis_contig3	78.9	5.52E-14	2065	2155	tig00029291_pilon	217867	217777	95
Travis_contig3	87.1	5.77E-14	1912	1973	tig00027444_pilon	721837	721776	62
Travis_contig3	87.1	5.77E-14	1912	1973	tig00027444_pilon	726949	726888	62
Travis_contig3	84.6	7.24E-14	249	185	tig00030727_pilon	81971	81907	65
Travis_contig3	87.1	7.42E-14	1912	1973	tig00027699_pilon	273739	273678	62
Travis_contig3	87.1	7.42E-14	1912	1973	tig00027699_pilon	278800	278739	62
Travis_contig3	85.5	8.3E-14	1973	1912	tig00008893_pilon	23221	23160	62
Travis_contig3	85.7	9.04E-14	249	187	tig00028698_pilon	118727	118665	63
Travis_contig3	85.5	1.16E-13	249	188	tig00028701_pilon	20809	20748	62
Travis_contig3	85.5	2.37E-13	1973	1912	tig00028757_pilon	14812	14751	62
Travis_contig3	84.4	5.61E-13	190	253	tig00027693_pilon	51819	51756	64
Travis_contig3	84.4	6.32E-13	190	253	tig00006427_pilon	133205	133142	64
Travis_contig3	85	9.14E-13	190	249	tig00030889_pilon	17435	17376	60
Travis_contig3	85	2.1E-12	249	190	tig00027774_pilon	18519	18460	60
Travis_contig3	84.4	2.6E-12	253	190	tig00000838_pilon	153001	152938	64
Travis_contig3	74.2	3.54E-12	298	185	tig00031764_pilon	469464	469347	120
Travis_contig3	91.7	4.16E-12	157	110	tig00027861_pilon	275909	275862	48
Travis_contig3	83.1	4.17E-12	185	249	tig00029898_pilon	100665	100601	65
Travis_contig3	85	4.36E-12	249	190	tig00030003_pilon	32657	32598	60
Travis_contig3	81.8	6.05E-12	2020	1945	tig00027957_pilon	442912	442837	77
Travis_contig3	84.1	8.46E-12	198	260	tig00028172_pilon	52532	52471	63
Travis_contig3	76.3	8.62E-12	2045	2154	tig00027629_pilon	5345	5239	114
Travis_contig3	83.3	8.72E-12	190	249	tig00027695_pilon	18685	18626	60
Travis_contig3	83.3	8.72E-12	190	249	tig00027695_pilon	23571	23512	60
Travis_contig3	83.3	8.89E-12	249	190	tig00028756_pilon	23717	23658	60
Travis_contig3	83.3	8.89E-12	249	190	tig00028756_pilon	9138	9079	60
Travis_contig3	76.8	1.4E-11	2155	2065	tig00027386_pilon	91729	91639	95
Travis_contig3	83.3	1.54E-11	190	249	tig00008329_pilon	29627	29568	60
Travis_contig3	85	1.66E-11	190	249	tig00030111_pilon	164194	164135	60
Travis_contig3	83.3	1.88E-11	249	190	tig00027313_pilon	19725	19666	60
Travis_contig3	93	1.95E-11	110	152	tig00030520_pilon	3735	3693	43
Travis_contig3	76.7	2.48E-11	1921	2021	tig00029333_pilon	69048	68950	103
Travis_contig3	82.8	2.66E-11	253	190	tig00027270_pilon	125971	125908	64
Travis_contig3	82.8	3.07E-11	190	253	tig00027857_pilon	249812	249749	64
Travis_contig3	76.5	3.12E-11	2018	1925	tig00007453_pilon	10426	10332	98
Travis_contig3	83.3	3.52E-11	249	190	tig00028757_pilon	178	119	60
Travis_contig3	83.3	3.67E-11	249	190	tig00027832_pilon	90286	90227	60
Travis_contig3	74.7	4.24E-11	208	110	tig00002642_pilon	5651	5561	99
Travis_contig3	81.5	5.08E-11	185	249	tig00029898_pilon	110115	110051	65
Travis_contig3	97.2	5.7E-11	145	110	tig00029754_pilon	991	956	36
Travis_contig3	83.3	6.01E-11	249	190	tig00029583_pilon	108446	108387	60
Travis_contig3	78.4	6.21E-11	2071	2155	tig00029383_pilon	91641	91558	88
Travis_contig3	83.3	1.08E-10	249	190	tig00029037_pilon	270337	270278	60
Travis_contig3	83.3	1.08E-10	190	249	tig00029037_pilon	276384	276325	60
Travis_contig3	83.3	1.14E-10	249	190	tig00029308_pilon	140772	140713	60
Travis_contig3	83.3	1.19E-10	249	190	tig00029073_pilon	51932	51873	60
Travis_contig3	83.3	1.34E-10	249	190	tig00003759_pilon	356107	356048	60
Travis_contig3	83.3	1.43E-10	190	249	tig00027627_pilon	384009	383950	60
Travis_contig3	77.2	1.5E-10	2153	2065	tig00031764_pilon	469631	469541	92
Travis_contig3	97.2	1.63E-10	145	110	tig00005726_pilon	25058	25023	36
Travis_contig3	80	1.71E-10	2083	2153	tig00000762_pilon	242962	242889	75
Travis_contig3	92.9	2.5E-10	151	110	tig00027455_pilon	186821	186780	42
Travis_contig3	80.5	2.57E-10	298	223	tig00027957_pilon	442912	442837	77
Travis_contig3	83.3	2.58E-10	249	190	tig00000241_pilon	191838	191779	60
Travis_contig3	83.3	2.58E-10	249	190	tig00000241_pilon	184946	184887	60
Travis_contig3	83.3	2.58E-10	190	249	tig00000241_pilon	615353	615294	60
Travis_contig3	83.3	2.58E-10	190	249	tig00000241_pilon	629619	629560	60
Travis_contig3	83.3	3.64E-10	190	249	tig00027444_pilon	721837	721778	60
Travis_contig3	83.3	3.64E-10	190	249	tig00027444_pilon	726949	726890	60
Travis_contig3	83.3	4.68E-10	190	249	tig00027699_pilon	273739	273680	60
Travis_contig3	83.3	4.68E-10	190	249	tig00027699_pilon	278800	278741	60
Travis_contig3	90.7	4.81E-10	110	152	tig00007527_pilon	66343	66301	43
Travis_contig3	81.7	5.24E-10	249	190	tig00008893_pilon	23219	23160	60
Travis_contig3	79.2	7.32E-10	2155	2083	tig00004414_pilon	74457	74382	77
Travis_contig3	92.9	7.32E-10	151	110	tig00004414_pilon	60198	60157	42
Travis_contig3	74.3	7.33E-10	2154	2054	tig00028701_pilon	21027	20928	105
Travis_contig3	81.7	1.5E-09	249	190	tig00028757_pilon	14810	14751	60
Travis_contig3	90.7	2.56E-09	110	152	tig00027495_pilon	243186	243144	43
Travis_contig3	94.6	3.5E-09	410	374	tig00029541_pilon	54154	54118	37
Travis_contig3	83.6	3.83E-09	2066	2120	tig00029173_pilon	187646	187592	55
Travis_contig3	75.2	3.94E-09	2154	2060	tig00027270_pilon	126174	126080	101
Travis_contig3	87.8	5.08E-09	2154	2107	tig00030020_pilon	82714	82669	49
Travis_contig3	73.7	5.77E-09	2060	2154	tig00030889_pilon	17262	17168	99
Travis_contig3	81.4	6.83E-09	2101	2155	tig00004772_pilon	49990	49932	59
Travis_contig3	76.6	6.99E-09	164	240	tig00029296_pilon	103415	103339	77
Travis_contig3	76.7	7.7E-09	2074	2155	tig00029224_pilon	69172	69091	86
Travis_contig3	78.7	8.26E-09	410	336	tig00029868_pilon	72316	72244	75
Travis_contig3	90.7	8.26E-09	152	110	tig00029868_pilon	71852	71812	43
Travis_contig3	94.6	8.92E-09	374	410	tig00004414_pilon	432296	432260	37
Travis_contig3	87.8	1.21E-08	2107	2154	tig00008000_pilon	210734	210689	49
Travis_contig3	87.8	1.38E-08	2154	2107	tig00027270_pilon	174027	173982	49
Travis_contig3	92.5	1.46E-08	110	149	tig00028083_pilon	842573	842534	40
Travis_contig3	86.3	1.81E-08	2155	2108	tig00001368_pilon	382434	382384	51
Travis_contig3	87.8	1.97E-08	2107	2154	tig00027434_pilon	242318	242273	49
Travis_contig3	80.6	0.000000046	298	232	tig00030779_pilon	16060	15996	67
Travis_contig3	87.8	0.000000047	2154	2107	tig00028135_pilon	708130	708085	49
Travis_contig3	90.7	4.92E-08	110	152	tig00031762_pilon	547112	547072	43
Travis_contig3	94.1	5.76E-08	2121	2154	tig00028941_pilon	20477	20444	34
Travis_contig3	94.3	7.87E-08	2121	2155	tig00031742_pilon	99706	99672	35
Travis_contig3	87.2	7.88E-08	106	151	tig00029343_pilon	392140	392094	47
Travis_contig3	82.1	9.62E-08	355	410	tig00030729_pilon	26206	26155	56
Travis_contig3	72.5	9.99E-08	2055	2155	tig00028788_pilon	512275	512189	102
Travis_contig3	73.5	0.000000109	2079	2151	tig00004414_pilon	432296	432214	83
Travis_contig3	94.3	0.000000111	2155	2121	tig00029517_pilon	172674	172640	35
Travis_contig3	88.4	0.000000116	110	152	tig00029477_pilon	97070	97030	43
Travis_contig3	94.1	0.00000014	2154	2121	tig00027316_pilon	148425	148392	34
Travis_contig3	94.1	0.000000166	2154	2121	tig00029897_pilon	146374	146341	34
Travis_contig3	74.3	0.00000017	2060	2154	tig00006427_pilon	133044	132950	101
Travis_contig3	94.1	0.000000178	2155	2122	tig00006607_pilon	232414	232381	34
Travis_contig3	86	0.000000245	1915	1873	tig00007934_pilon	16230	16188	43
Travis_contig3	73.3	0.000000271	2154	2060	tig00008893_pilon	23427	23333	101
Travis_contig3	82.1	0.000000295	410	355	tig00006206_pilon	41099	41048	56
Travis_contig3	88.4	0.000000299	152	110	tig00007168_pilon	248846	248806	43
Travis_contig3	94.1	0.000000315	2121	2154	tig00027789_pilon	452612	452579	34
Travis_contig3	91.9	0.000000398	398	362	tig00030018_pilon	557784	557748	37
Travis_contig3	94.1	0.000000438	2121	2154	tig00028336_pilon	218891	218858	34
Travis_contig3	94.1	0.000000573	2154	2121	tig00028135_pilon	723221	723188	34
Travis_contig3	89.5	0.000000645	373	410	tig00028229_pilon	203222	203185	38
Travis_contig3	84.8	0.000000721	152	107	tig00028472_pilon	18760	18720	46
Travis_contig3	84.3	0.000000824	410	360	tig00029074_pilon	235339	235293	51
Travis_contig3	72.7	0.0000011	2049	2155	tig00030635_pilon	3830	3727	110
Travis_contig3	83.7	0.00000119	2107	2154	tig00008329_pilon	29432	29387	49
Travis_contig3	82.7	0.00000137	1921	1972	tig00027647_pilon	581109	581058	52
Travis_contig3	72.7	0.00000143	2155	2049	tig00005725_pilon	136366	136263	110
Travis_contig3	72.7	0.00000143	2049	2155	tig00005725_pilon	174065	173962	110
Travis_contig3	73.3	0.00000237	2154	2060	tig00029037_pilon	270544	270450	101
Travis_contig3	73.3	0.00000237	2060	2154	tig00029037_pilon	276211	276117	101
Travis_contig3	85.1	0.00000261	2110	2155	tig00027236_pilon	270470	270424	47
Travis_contig3	73.3	0.00000263	2154	2060	tig00029073_pilon	52140	52046	101
Travis_contig3	75	0.00000362	1890	1961	tig00029296_pilon	103411	103340	72
Travis_contig3	81.3	0.00000557	150	110	tig00029855_pilon	8841	8794	48
Travis_contig3	73.3	0.00000567	2154	2060	tig00000241_pilon	192046	191952	101
Travis_contig3	73.3	0.00000567	2154	2060	tig00000241_pilon	185154	185060	101
Travis_contig3	76.6	0.00000851	2083	2155	tig00000838_pilon	134484	134410	77
Travis_contig3	96.6	0.00000859	2155	2127	tig00027454_pilon	252375	252347	29
Travis_contig3	83	0.00000865	2110	2155	tig00028601_pilon	49465	49419	47
Travis_contig3	83.7	0.0000103	2154	2107	tig00003759_pilon	356288	356243	49
Travis_contig3	83.7	0.0000104	148	110	tig00007934_pilon	11555	11513	43
Travis_contig3	83.7	0.000011	2107	2154	tig00027627_pilon	383815	383770	49
Travis_contig3	80.4	0.0000131	410	355	tig00027386_pilon	91685	91634	56
Travis_contig3	72.7	0.0000144	2154	2060	tig00027716_pilon	121947	121853	99
Travis_contig3	83.7	0.0000156	2107	2154	tig00030111_pilon	163973	163928	49
Travis_contig3	72.7	0.0000161	2154	2060	tig00029583_pilon	108654	108560	99
Travis_contig3	83.7	0.0000198	2107	2154	tig00000241_pilon	615160	615115	49
Travis_contig3	83.7	0.0000198	2107	2154	tig00000241_pilon	629424	629379	49
Travis_contig3	83.7	0.000028	2107	2154	tig00027444_pilon	721640	721595	49
Travis_contig3	83.7	0.000028	2107	2154	tig00027444_pilon	726752	726707	49
Travis_contig3	83.7	0.000036	2107	2154	tig00027699_pilon	273544	273499	49
Travis_contig3	83.7	0.000036	2107	2154	tig00027699_pilon	278605	278560	49
Travis_contig3	80.4	0.0000503	410	355	tig00003228_pilon	70858	70807	56
Travis_contig3	84.4	0.0000511	2155	2111	tig00028586_pilon	654208	654167	45
Travis_contig3	85.4	0.0000583	199	239	tig00027647_pilon	581109	581069	41
Travis_contig3	80	0.0000772	151	110	tig00029541_pilon	52837	52788	50
Travis_contig3	76.4	0.0000796	299	230	tig00002200_pilon	146400	146332	72
Travis_contig3	80.4	0.0000902	1560	1513	tig00030974_pilon	2781	2731	51
Travis_contig3	80.4	0.0000962	1560	1513	tig00030414_pilon	12221	12171	51
Travis_contig3	72.3	0.0000995	2060	2154	tig00027695_pilon	23400	23307	101
Travis_contig3	72.3	0.0001	2060	2154	tig00027857_pilon	249639	249545	101
Travis_contig3	71.3	0.000101	2154	2060	tig00028756_pilon	23925	23831	101
Travis_contig3	72.3	0.000101	2154	2060	tig00028756_pilon	9345	9252	101
Travis_contig3	100	0.000189	2155	2132	tig00028517_pilon	281116	281093	24
Travis_contig3	100	0.00019	167	189	tig00028525_pilon	73074	73052	23
Travis_contig3	96.3	0.000197	1990	2016	tig00004414_pilon	150521	150495	27
Travis_contig3	72.3	0.000215	2154	2060	tig00027313_pilon	19932	19839	101
Travis_contig3	78.7	0.000221	1557	1502	tig00001870_pilon	23542	23484	61
Travis_contig3	82.5	0.000226	1552	1513	tig00028886_pilon	12186	12149	40
Travis_contig3	78.6	0.000326	355	410	tig00029291_pilon	217872	217821	56
Travis_contig3	75.9	0.000348	1501	1558	tig00009791_pilon	22717	22660	58
Travis_contig3	72.3	0.000362	2154	2060	tig00000838_pilon	153205	153111	101
Travis_contig3	95.8	0.000365	1560	1537	tig00007216_pilon	2208	2185	24
Travis_contig3	82.2	0.00037	356	398	tig00028595_pilon	93903	93859	45
Travis_contig3	83.3	0.00038	1562	1516	tig00027608_pilon	739299	739253	48
Travis_contig3	71.3	0.000402	2154	2060	tig00028757_pilon	15018	14924	101
Travis_contig3	92.9	0.000403	1528	1555	tig00028053_pilon	75926	75899	28
Travis_contig3	71.3	0.000418	2154	2060	tig00027832_pilon	90494	90400	101
Travis_contig3	79	0.000444	1557	1501	tig00029274_pilon	34791	34732	62
Travis_contig3	84.6	0.000491	145	107	tig00031764_pilon	469265	469227	39
Travis_contig3	95.8	0.00051	1537	1560	tig00030268_pilon	19695	19672	24
Travis_contig3	80.4	0.00052	1513	1560	tig00001977_pilon	37068	37018	51
Travis_contig3	84.6	0.000541	1505	1543	tig00027596_pilon	1255335	1255297	39
Travis_contig3	80.4	0.000558	1513	1560	tig00029159_pilon	126913	126863	51
Travis_contig3	80	0.00059	1507	1555	tig00028150_pilon	178539	178490	50
Travis_contig3	82.5	0.000594	1552	1513	tig00028887_pilon	3696	3659	40
Travis_contig3	80.4	0.000638	1513	1560	tig00028236_pilon	28605	28555	51
Travis_contig3	80.4	0.000656	1513	1560	tig00008530_pilon	145676	145626	51
Travis_contig3	100	0.000687	2132	2154	tig00027495_pilon	117302	117280	23
Travis_contig3	88.6	0.000702	1531	1565	tig00029517_pilon	241156	241123	35
Travis_contig3	85.7	0.000712	1491	1525	tig00027579_pilon	72026	71992	35
Travis_contig3	92.9	0.000724	1518	1545	tig00030231_pilon	177406	177379	28
Travis_contig3	85	0.000741	1492	1531	tig00027571_pilon	161005	160968	40
Travis_contig3	86.8	0.000842	1550	1513	tig00000241_pilon	243032	242996	38
Travis_contig3	88.2	0.000884	1977	1944	tig00027199_pilon	599560	599527	34
Travis_contig3	78.7	0.000924	1764	1810	tig00029451_pilon	89051	89005	47
Travis_contig3	78.7	0.000924	24	70	tig00029451_pilon	89051	89005	47
Travis_contig3	71.3	0.00095	2060	2154	tig00027693_pilon	51646	51552	101
Travis_contig3	75.4	0.000992	1493	1553	tig00030170_pilon	64776	64717	61
Travis_contig3	76.4	0.00101	1961	1907	tig00030779_pilon	13035	12985	55
Travis_contig3	76.4	0.00101	239	185	tig00030779_pilon	13035	12985	55
Travis_contig3	92.3	0.00102	1539	1564	tig00031291_pilon	41269	41244	26
Travis_contig3	89.7	0.00103	1551	1523	tig00029764_pilon	22393	22365	29
Travis_contig3	82.1	0.00128	1892	1930	tig00028601_pilon	49670	49632	39
Travis_contig3	87.9	0.00145	1516	1548	tig00000948_pilon	89771	89740	33
Travis_contig3	95.8	0.00148	1531	1508	tig00002464_pilon	58293	58270	24
Travis_contig3	80	0.0015	1510	1556	tig00005324_pilon	101798	101749	50
Travis_contig3	88.6	0.00163	1514	1546	tig00030344_pilon	55621	55588	35
Travis_contig3	95.8	0.00164	1560	1537	tig00027809_pilon	24379	24356	24
Travis_contig3	92.3	0.0018	1547	1522	tig00004756_pilon	36654	36629	26
Travis_contig3	80	0.00226	459	410	tig00031537_pilon	115497	115450	50
Travis_contig3	84.2	0.00239	1552	1515	tig00004274_pilon	50894	50858	38
Travis_contig3	89.7	0.00249	1491	1519	tig00027579_pilon	71860	71832	29
Travis_contig3	95.7	0.00254	1536	1514	tig00030138_pilon	24212	24190	23
Travis_contig3	73.5	0.00263	1492	1556	tig00031634_pilon	14281	14218	68
Travis_contig3	88.9	0.00275	1555	1529	tig00028886_pilon	4347	4321	27
Travis_contig3	80.5	0.00291	1515	1555	tig00029350_pilon	144400	144360	41
Travis_contig3	81.4	0.00303	1516	1558	tig00031071_pilon	15175	15135	43
Travis_contig3	80	0.0031	410	459	tig00028335_pilon	113905	113858	50
Travis_contig3	92	0.0031	1850	1874	tig00028571_pilon	27766	27742	25
Travis_contig3	88.6	0.00325	1514	1546	tig00027749_pilon	63853	63820	35
Travis_contig3	88.6	0.00325	1546	1514	tig00027749_pilon	34703	34670	35
Travis_contig3	82.1	0.00328	2117	2079	tig00029541_pilon	54156	54118	39
Travis_contig3	86.7	0.00332	1546	1517	tig00030134_pilon	4449	4423	30
Travis_contig3	95.5	0.0034	1560	1539	tig00030719_pilon	8252	8231	22
Travis_contig3	81.4	0.00342	1516	1558	tig00007340_pilon	7033	6993	43
Travis_contig3	87.1	0.00343	435	464	tig00030065_pilon	17694	17664	31
Travis_contig3	95.8	0.00346	1508	1531	tig00028773_pilon	59292	59269	24
Travis_contig3	95.5	0.00359	1560	1539	tig00030718_pilon	18928	18907	22
Travis_contig3	74.6	0.00362	1556	1493	tig00029402_pilon	136383	136317	67
Travis_contig3	100	0.00386	1559	1539	tig00029934_pilon	163696	163676	21
Travis_contig3	82.1	0.00393	1512	1550	tig00003327_pilon	259914	259876	39
Travis_contig3	92.3	0.00425	1509	1534	tig00027823_pilon	192119	192094	26
Travis_contig3	82.9	0.00434	1556	1516	tig00027549_pilon	102988	102949	41
Travis_contig3	84.2	0.00436	1550	1513	tig00027728_pilon	294760	294724	38
Travis_contig3	92.9	0.00438	1872	1845	tig00007172_pilon	196169	196143	28
Travis_contig3	75.9	0.00449	1559	1506	tig00027506_pilon	62165	62114	54
Travis_contig3	81.3	0.00474	1503	1549	tig00003705_pilon	20822	20779	48
Travis_contig3	79.2	0.0049	1485	1532	tig00028567_pilon	23494	23450	48
Travis_contig3	79.5	0.0049	2154	2111	tig00028757_pilon	385	345	44
Travis_contig3	100	0.00506	1539	1558	tig00008170_pilon	50872	50853	20
Travis_contig3	84.8	0.00509	1523	1555	tig00029560_pilon	77823	77791	33
Travis_contig3	91.7	0.00536	1522	1545	tig00008867_pilon	8529	8506	24
Travis_contig3	92	0.0059	294	270	tig00002642_pilon	5717	5693	25
Travis_contig3	83.7	0.0062	1513	1552	tig00006854_pilon	59377	59336	43
Travis_contig3	79.6	0.00644	1523	1563	tig00028939_pilon	116250	116202	49
Travis_contig3	86.7	0.00647	1567	1538	tig00029844_pilon	72567	72538	30
Travis_contig3	89.3	0.00656	1528	1555	tig00029049_pilon	62807	62780	28
Travis_contig3	73.5	0.00671	1556	1492	tig00030008_pilon	28593	28530	68
Travis_contig3	84.8	0.00671	1515	1547	tig00027697_pilon	21881	21849	33
Travis_contig3	95.5	0.0068	519	540	tig00000851_pilon	3622	3601	22
Travis_contig3	79.6	0.00693	1556	1505	tig00031632_pilon	6972	6922	54
Travis_contig3	92	0.00693	437	413	tig00004055_pilon	16891	16867	25
Travis_contig3	83.8	0.00719	1513	1547	tig00028529_pilon	40592	40556	37
Travis_contig3	92	0.00723	1529	1505	tig00028333_pilon	69047	69023	25
Travis_contig3	88.9	0.00738	598	624	tig00027901_pilon	10444	10418	27
Travis_contig3	81.4	0.00749	1517	1557	tig00028666_pilon	16213	16171	43
Travis_contig3	100	0.00784	1556	1537	tig00028001_pilon	70663	70644	20
Travis_contig3	100	0.00784	1558	1539	tig00002338_pilon	71307	71288	20
Travis_contig3	85.4	0.00785	288	249	tig00027969_pilon	6980	6943	41
Travis_contig3	95.7	0.0081	1889	1911	tig00028525_pilon	73074	73052	23
Travis_contig3	100	0.00813	1511	1530	tig00028033_pilon	141405	141386	20
Travis_contig3	85.3	0.00818	977	1010	tig00030034_pilon	915	885	34
Travis_contig3	82.9	0.00854	1528	1490	tig00008486_pilon	5086	5046	41
Travis_contig3	90	0.00858	1358	1330	tig00009658_pilon	116302	116273	30
Travis_contig3	75.4	0.00904	341	409	tig00030831_pilon	69139	69079	69
Travis_contig3	95.7	0.00915	1539	1560	tig00031449_pilon	8097	8075	23
Travis_contig3	78.4	0.00938	341	391	tig00031402_pilon	46528	46484	51
Travis_contig3	75.4	0.00964	409	341	tig00028380_pilon	94461	94401	69
Travis_contig3	86.7	0.00975	1522	1551	tig00008361_pilon	79401	79372	30
Travis_contig3	82.4	0.00978	1955	1988	tig00007794_pilon	49365	49332	34
Travis_contig3	95.5	0.00979	1552	1531	tig00007505_pilon	26012	25991	22
Travis_contig3	95.5	0.00991	284	305	tig00027909_pilon	52219	52198	22
Travis_contig3	92	0.0101	1537	1560	tig00004275_pilon	8275	8251	25
Travis_contig3	92.3	0.0106	754	779	tig00028344_pilon	51039	51015	26
Travis_contig3	79.2	0.0108	1485	1532	tig00028571_pilon	1650	1606	48
Travis_contig3	95.5	0.0108	426	447	tig00028571_pilon	13292	13271	22
Travis_contig3	73.8	0.0109	1551	1495	tig00007740_pilon	6292	6237	61
Travis_contig3	82.5	0.011	1560	1523	tig00010067_pilon	59992	59955	40
Travis_contig3	81.6	0.011	1532	1497	tig00009323_pilon	38740	38703	38
Travis_contig3	81.6	0.011	1532	1497	tig00009323_pilon	31649	31612	38
Travis_contig4	92	0	2039	2521	tig00027719_pilon	414886	414399	498
Travis_contig4	93.1	0	2520	2039	tig00027261_pilon	42426	41931	496
Travis_contig4	86.9	2.81E-178	2039	2521	tig00031025_pilon	310385	309906	503
Travis_contig4	89	4.76E-172	2493	2039	tig00027391_pilon	195527	195060	472
Travis_contig4	84.5	7.62E-163	2016	2492	tig00031408_pilon	116193	115682	516
Travis_contig4	88.3	3.71E-162	2058	2493	tig00003767_pilon	9434	8984	454
Travis_contig4	86.3	8.75E-161	2492	2039	tig00003734_pilon	94166	93691	480
Travis_contig4	86.2	1.86E-159	2492	2039	tig00029686_pilon	57549	57078	478
Travis_contig4	87.1	8.62E-158	2039	2479	tig00009509_pilon	171162	170701	465
Travis_contig4	86.8	9.79E-157	2039	2475	tig00004424_pilon	974380	973921	463
Travis_contig4	87	4.73E-154	2459	2039	tig00006607_pilon	236962	236522	445
Travis_contig4	89.4	5.3E-154	2040	2424	tig00007172_pilon	261386	260981	406
Travis_contig4	84.7	2.11E-147	2039	2484	tig00027699_pilon	34533	34068	471
Travis_contig4	87.8	1.19E-145	2039	2421	tig00029898_pilon	45577	45172	409
Travis_contig4	83.9	1.47E-145	2484	2039	tig00030018_pilon	373439	372962	483
Travis_contig4	84.3	2.91E-144	2039	2444	tig00028229_pilon	203464	203016	452
Travis_contig4	83.3	3.26E-144	2039	2484	tig00029021_pilon	87629	87168	480
Travis_contig4	84.2	4.17E-143	2039	2492	tig00000293_pilon	160551	160076	480
Travis_contig4	83.5	2.1E-142	2039	2479	tig00028983_pilon	90891	90415	480
Travis_contig4	84.9	1.6E-141	2039	2446	tig00029504_pilon	44432	43991	445
Travis_contig4	81	4.52E-141	2016	2484	tig00028994_pilon	67962	67444	522
Travis_contig4	83	1.59E-139	2493	2039	tig00029855_pilon	11836	11393	471
Travis_contig4	83.2	8.54E-139	2484	2055	tig00027454_pilon	127911	127444	470
Travis_contig4	95.2	3.48E-138	2521	2212	tig00029074_pilon	153195	152887	310
Travis_contig4	91	1.07E-137	2039	2368	tig00028061_pilon	264182	263841	344
Travis_contig4	84.2	6.09E-137	2039	2444	tig00027716_pilon	66695	66282	431
Travis_contig4	80.6	9.2E-137	2484	2016	tig00027511_pilon	2129282	2128761	525
Travis_contig4	83	1.25E-136	2016	2492	tig00030179_pilon	15570	15093	493
Travis_contig4	81.3	3.65E-134	2484	2039	tig00029383_pilon	212494	212000	498
Travis_contig4	81.4	3.65E-134	2484	2039	tig00029383_pilon	194222	193731	495
Travis_contig4	84.1	2.27E-133	2039	2484	tig00000838_pilon	150465	150020	458
Travis_contig4	82.3	2.68E-133	2484	2039	tig00029074_pilon	50323	49873	475
Travis_contig4	81.4	1.09E-132	2493	2041	tig00029055_pilon	243728	243271	484
Travis_contig4	84.9	2.11E-132	2477	2039	tig00028055_pilon	476557	476127	444
Travis_contig4	84.9	2.11E-132	2477	2039	tig00028055_pilon	471505	471075	444
Travis_contig4	84.7	1.54E-131	2477	2039	tig00029470_pilon	35325	34895	444
Travis_contig4	84.7	1.54E-131	2477	2039	tig00029470_pilon	30136	29706	444
Travis_contig4	84.7	1.81E-131	2039	2477	tig00003734_pilon	121673	121243	444
Travis_contig4	84.7	3.38E-131	2477	2039	tig00001383_pilon	758242	757812	444
Travis_contig4	80.6	6.59E-131	2039	2484	tig00029383_pilon	191271	190773	500
Travis_contig4	84.5	1.75E-128	2477	2039	tig00001383_pilon	747109	746680	444
Travis_contig4	96.4	3.07E-128	2602	2878	tig00027927_pilon	49062	48786	277
Travis_contig4	82.3	7.18E-128	2064	2484	tig00029074_pilon	105431	105006	451
Travis_contig4	82.2	1.11E-127	2484	2039	tig00028542_pilon	496393	495953	465
Travis_contig4	83.9	1.18E-127	2477	2039	tig00031383_pilon	65441	65008	447
Travis_contig4	80.3	6.6E-127	2039	2519	tig00030734_pilon	40289	39770	523
Travis_contig4	81.9	7.21E-127	2039	2484	tig00028551_pilon	114839	114399	465
Travis_contig4	82.8	4.76E-126	2492	2094	tig00028525_pilon	74278	73847	435
Travis_contig4	83.6	1.76E-125	2477	2039	tig00031383_pilon	62269	61838	446
Travis_contig4	85.1	5.55E-125	2493	2115	tig00027927_pilon	326397	326002	403
Travis_contig4	95.7	7.2E-124	2877	2602	tig00003734_pilon	91944	91670	276
Travis_contig4	94.9	8.17E-124	2602	2878	tig00031402_pilon	48471	48195	277
Travis_contig4	79.3	1.05E-123	2519	2039	tig00030899_pilon	49587	49060	531
Travis_contig4	94.9	2.73E-123	2602	2878	tig00027929_pilon	104132	103856	277
Travis_contig4	81.2	2.99E-123	2484	2039	tig00031610_pilon	32431	31960	479
Travis_contig4	94.9	5.67E-123	2878	2602	tig00003759_pilon	364013	363737	277
Travis_contig4	94.6	1.6E-122	2878	2602	tig00028756_pilon	17026	16750	277
Travis_contig4	94.6	2.22E-122	2878	2602	tig00008893_pilon	31152	30876	277
Travis_contig4	94.6	2.77E-122	2602	2878	tig00008329_pilon	36171	35895	277
Travis_contig4	94.6	3.39E-122	2878	2602	tig00027313_pilon	27519	27243	277
Travis_contig4	94.6	6.15E-122	2878	2602	tig00030020_pilon	90408	90132	277
Travis_contig4	94.6	6.34E-122	2878	2602	tig00028757_pilon	8066	7790	277
Travis_contig4	94.6	6.59E-122	2878	2602	tig00027832_pilon	98301	98025	277
Travis_contig4	94.6	1.46E-121	2602	2878	tig00008000_pilon	217800	217524	277
Travis_contig4	94.6	1.67E-121	2878	2602	tig00027270_pilon	129244	128968	277
Travis_contig4	94.6	2.57E-121	2602	2878	tig00027627_pilon	385497	385221	277
Travis_contig4	94.6	4.63E-121	2602	2878	tig00000241_pilon	621858	621582	277
Travis_contig4	94.6	8.32E-121	2602	2877	tig00027434_pilon	214754	214479	276
Travis_contig4	79.1	2.42E-120	2048	2544	tig00000838_pilon	149689	149164	536
Travis_contig4	98	2.42E-120	326	576	tig00000838_pilon	149689	149439	251
Travis_contig4	77	1.96E-118	2520	2039	tig00028233_pilon	389536	388989	551
Travis_contig4	79.2	2.02E-118	2073	2521	tig00029183_pilon	33031	32543	496
Travis_contig4	93.1	8.32E-117	2878	2602	tig00028701_pilon	8258	7982	277
Travis_contig4	78.6	1.93E-116	2484	2016	tig00028775_pilon	102066	101600	496
Travis_contig4	78.6	6.99E-116	2484	2016	tig00030708_pilon	3216	2750	496
Travis_contig4	95.4	8.36E-116	317	576	tig00028983_pilon	90891	90631	261
Travis_contig4	94.7	1.46E-115	576	317	tig00030899_pilon	49322	49060	263
Travis_contig4	86.1	5.55E-115	2398	2039	tig00027294_pilon	92394	92040	360
Travis_contig4	88.9	8.29E-115	2370	2076	tig00027458_pilon	188720	188410	314
Travis_contig4	92.4	7.38E-112	2603	2878	tig00029185_pilon	76072	75798	276
Travis_contig4	88.4	3.26E-111	294	576	tig00028994_pilon	67962	67662	301
Travis_contig4	91.7	1.43E-110	2878	2603	tig00029593_pilon	50069	49794	276
Travis_contig4	91.7	1.52E-110	2603	2878	tig00004050_pilon	51923	51648	276
Travis_contig4	88.9	3.47E-110	294	576	tig00031408_pilon	116193	115900	297
Travis_contig4	85.7	1.23E-109	2039	2385	tig00028571_pilon	27725	27380	350
Travis_contig4	91.3	1.23E-109	2878	2603	tig00029815_pilon	26442	26167	276
Travis_contig4	92.9	1.55E-109	317	576	tig00030734_pilon	40289	40024	266
Travis_contig4	76.1	1.69E-109	2039	2521	tig00027857_pilon	205505	204976	543
Travis_contig4	91.3	4.76E-109	2878	2603	tig00029333_pilon	28166	27891	276
Travis_contig4	91.3	9.74E-109	2878	2603	tig00027861_pilon	231867	231592	276
Travis_contig4	90.9	1.98E-108	2878	2603	tig00029760_pilon	21047	20772	276
Travis_contig4	90.9	2.47E-108	2878	2603	tig00030723_pilon	13726	13451	276
Travis_contig4	90.9	4.54E-108	2603	2878	tig00029530_pilon	49988	49713	276
Travis_contig4	90.9	5.57E-108	2603	2878	tig00027888_pilon	26741	26466	276
Travis_contig4	90.9	1.49E-107	2878	2603	tig00008636_pilon	2776	2502	276
Travis_contig4	90.9	1.66E-107	2603	2878	tig00000087_pilon	171295	171020	276
Travis_contig4	90.6	1.72E-107	2878	2603	tig00009462_pilon	5345	5070	276
Travis_contig4	90.6	1.92E-107	2603	2878	tig00003719_pilon	1682	1407	276
Travis_contig4	90.6	1.93E-107	2603	2878	tig00028837_pilon	980	705	276
Travis_contig4	90.6	2.1E-107	2603	2878	tig00001451_pilon	2218	1943	276
Travis_contig4	90.6	2.19E-107	2878	2603	tig00002957_pilon	5490	5215	276
Travis_contig4	90.9	2.62E-107	2878	2603	tig00027454_pilon	121958	121683	276
Travis_contig4	90.6	3.54E-107	2878	2603	tig00006550_pilon	6744	6469	276
Travis_contig4	90.6	4.74E-107	2603	2878	tig00031733_pilon	32484	32209	276
Travis_contig4	90.6	5.84E-107	2603	2878	tig00028697_pilon	41243	40968	276
Travis_contig4	90.6	6.13E-107	2603	2878	tig00029199_pilon	1543	1268	276
Travis_contig4	87.5	6.63E-107	576	294	tig00027511_pilon	2129064	2128761	304
Travis_contig4	90.9	7.17E-107	2603	2878	tig00028243_pilon	833047	832772	276
Travis_contig4	90.9	7.86E-107	2878	2603	tig00028410_pilon	737627	737352	276
Travis_contig4	90.6	9.81E-107	2878	2603	tig00004741_pilon	8369	8094	276
Travis_contig4	90.6	1.31E-106	2878	2603	tig00028035_pilon	34265	33990	276
Travis_contig4	90.6	1.31E-106	2878	2603	tig00027703_pilon	48898	48623	276
Travis_contig4	90.6	1.58E-106	2603	2878	tig00028371_pilon	14190	13915	276
Travis_contig4	90.6	2.31E-106	2878	2603	tig00028750_pilon	1666	1391	276
Travis_contig4	90.6	2.67E-106	2878	2603	tig00027352_pilon	100041	99766	276
Travis_contig4	90.6	3.37E-106	2603	2878	tig00028141_pilon	260208	259933	276
Travis_contig4	90.6	3.37E-106	2603	2878	tig00027870_pilon	272421	272146	276
Travis_contig4	90.6	3.68E-106	2878	2603	tig00002320_pilon	350387	350112	276
Travis_contig4	90.6	4.26E-106	2878	2603	tig00027297_pilon	101900	101625	276
Travis_contig4	90.6	6.96E-106	2878	2603	tig00027237_pilon	648256	647981	276
Travis_contig4	90.2	7.31E-106	2603	2878	tig00008818_pilon	14136	13861	276
Travis_contig4	87.4	1.05E-105	294	576	tig00004424_pilon	974421	974124	301
Travis_contig4	90.2	1.8E-105	2878	2603	tig00002572_pilon	3838	3563	276
Travis_contig4	90.2	2.2E-105	2603	2878	tig00011730_pilon	12043	11770	276
Travis_contig4	90.2	1.09E-104	2878	2603	tig00029761_pilon	5653	5378	276
Travis_contig4	90.8	1.3E-104	317	576	tig00027857_pilon	205505	205234	272
Travis_contig4	90.6	1.33E-104	2603	2878	tig00000842_pilon	1936	1662	276
Travis_contig4	90.2	1.64E-104	2878	2603	tig00030652_pilon	25230	24956	276
Travis_contig4	90.2	2.3E-104	2603	2878	tig00004905_pilon	200551	200276	276
Travis_contig4	91	5.03E-104	2868	2603	tig00029605_pilon	92332	92067	266
Travis_contig4	89.9	6.18E-104	2603	2878	tig00030236_pilon	53990	53715	276
Travis_contig4	88	3.11E-103	576	317	tig00028233_pilon	389272	388989	284
Travis_contig4	89.5	1.3E-102	2603	2878	tig00030177_pilon	725	452	276
Travis_contig4	89.9	1.46E-102	2603	2878	tig00008000_pilon	38097	37823	276
Travis_contig4	89.5	4.36E-102	2878	2603	tig00029185_pilon	45061	44786	276
Travis_contig4	89.5	2.63E-101	2603	2878	tig00028620_pilon	656	384	276
Travis_contig4	88.5	1.66E-100	576	317	tig00029383_pilon	212278	212000	279
Travis_contig4	88.8	1.66E-100	317	576	tig00029383_pilon	191271	190996	276
Travis_contig4	88.8	1.66E-100	576	317	tig00029383_pilon	194006	193731	276
Travis_contig4	91.2	3.58E-100	317	576	tig00027699_pilon	34533	34277	260
Travis_contig4	90.8	5.01E-100	317	576	tig00027716_pilon	66695	66437	262
Travis_contig4	82.2	4.06E-99	2484	2119	tig00028682_pilon	115893	115512	388
Travis_contig4	90	1.43E-97	576	317	tig00029686_pilon	57334	57078	260
Travis_contig4	88	4.23E-97	576	317	tig00028243_pilon	273557	273283	275
Travis_contig4	92.1	9.03E-97	2843	2603	tig00029848_pilon	47628	47388	241
Travis_contig4	85.8	1.63E-96	564	294	tig00009053_pilon	24908	24623	289
Travis_contig4	92.1	2.91E-96	2843	2603	tig00003339_pilon	9395	9155	241
Travis_contig4	90.8	7.08E-96	317	576	tig00000293_pilon	160551	160296	262
Travis_contig4	84	2.32E-95	294	576	tig00009509_pilon	171203	170907	307
Travis_contig4	91.8	7.33E-95	317	557	tig00028229_pilon	203464	203225	243
Travis_contig4	81.3	2.75E-94	2358	2048	tig00007172_pilon	196542	196200	343
Travis_contig4	89.2	2.88E-94	317	576	tig00028061_pilon	264182	263926	260
Travis_contig4	89.2	5.19E-94	576	317	tig00003734_pilon	93947	93691	260
Travis_contig4	74.4	7.66E-94	2484	2039	tig00028243_pilon	273735	273283	492
Travis_contig4	86.3	1.54E-93	2301	2039	tig00027861_pilon	277588	277304	285
Travis_contig4	88.8	3.88E-93	576	317	tig00027261_pilon	42187	41931	260
Travis_contig4	90.8	1.19E-92	576	332	tig00027454_pilon	127689	127443	250
Travis_contig4	78.2	1.22E-92	2484	2073	tig00028472_pilon	19197	18757	450
Travis_contig4	88.3	1.89E-92	317	576	tig00029898_pilon	45577	45317	264
Travis_contig4	87.5	1.43E-91	576	326	tig00007172_pilon	196462	196200	263
Travis_contig4	88.8	1.43E-91	318	576	tig00007172_pilon	261386	261130	260
Travis_contig4	88.9	1.1E-90	317	576	tig00027719_pilon	414886	414630	261
Travis_contig4	90.8	1.4E-90	2212	2459	tig00030779_pilon	53308	53062	250
Travis_contig4	90.8	1.4E-90	2459	2212	tig00030779_pilon	51206	50960	250
Travis_contig4	88.1	1.56E-89	576	317	tig00027391_pilon	195317	195060	261
Travis_contig4	88.1	1.89E-89	576	317	tig00006607_pilon	236779	236522	261
Travis_contig4	87.9	3.02E-89	317	576	tig00031025_pilon	310385	310125	264
Travis_contig4	89.6	4.23E-89	561	317	tig00030018_pilon	373207	372962	249
Travis_contig4	87.7	1.7E-88	576	317	tig00029855_pilon	11650	11393	261
Travis_contig4	75	7.32E-88	2086	2519	tig00029647_pilon	145574	145096	488
Travis_contig4	81.4	3.22E-87	576	294	tig00009509_pilon	37732	37435	312
Travis_contig4	87.4	9.66E-87	2271	2039	tig00009053_pilon	24910	24664	247
Travis_contig4	86.2	1.07E-86	317	576	tig00003767_pilon	9460	9196	268
Travis_contig4	75.2	1.08E-86	2073	2531	tig00029504_pilon	1002555	1002061	504
Travis_contig4	86.7	7.49E-85	576	317	tig00027861_pilon	277564	277304	264
Travis_contig4	87	6.74E-84	576	317	tig00029074_pilon	50129	49873	262
Travis_contig4	86.2	3.57E-83	2039	2306	tig00028366_pilon	486006	485742	268
Travis_contig4	76.1	5.88E-83	2073	2484	tig00027352_pilon	231734	231283	460
Travis_contig4	85.4	3.33E-82	576	319	tig00029055_pilon	243516	243271	261
Travis_contig4	75.6	4.11E-82	2484	2073	tig00003228_pilon	71073	70635	450
Travis_contig4	77.3	1.41E-81	2479	2086	tig00027834_pilon	63618	63210	422
Travis_contig4	87.8	2.91E-81	317	557	tig00029504_pilon	44432	44191	245
Travis_contig4	84.7	5.4E-81	2306	2039	tig00028517_pilon	278762	278491	274
Travis_contig4	87.8	4.25E-80	342	576	tig00029074_pilon	105431	105197	238
Travis_contig4	86.5	6.29E-80	2642	2878	tig00027344_pilon	114085	113864	237
Travis_contig4	75.6	7.16E-80	2492	2073	tig00029004_pilon	24906	24462	455
Travis_contig4	84.2	1.02E-79	291	532	tig00029173_pilon	192510	192249	266
Travis_contig4	83.5	4.54E-79	317	576	tig00029021_pilon	87629	87380	267
Travis_contig4	73.8	5.37E-78	2073	2493	tig00028941_pilon	20737	20266	480
Travis_contig4	80.4	5.4E-78	2073	2394	tig00030843_pilon	89140	88813	336
Travis_contig4	75.4	7.34E-78	2073	2484	tig00031742_pilon	28104	27668	448
Travis_contig4	76.4	1.19E-77	2073	2479	tig00027233_pilon	601945	601526	432
Travis_contig4	90.9	1.2E-76	576	372	tig00028525_pilon	74051	73847	208
Travis_contig4	80.5	2.87E-76	576	294	tig00028775_pilon	101877	101600	298
Travis_contig4	74.9	4.41E-76	2446	2077	tig00029517_pilon	172797	172384	423
Travis_contig4	73.5	6.51E-76	2513	2086	tig00028135_pilon	686195	685717	486
Travis_contig4	80.5	1.04E-75	576	294	tig00030708_pilon	3027	2750	298
Travis_contig4	80.6	2.77E-75	294	564	tig00000838_pilon	150506	150243	289
Travis_contig4	84.3	6.8E-75	317	564	tig00028571_pilon	27725	27497	248
Travis_contig4	83.8	1.92E-74	2492	2233	tig00030018_pilon	558014	557748	271
Travis_contig4	75.2	7.6E-74	2073	2484	tig00003209_pilon	277238	276803	447
Travis_contig4	84.3	2.29E-73	564	317	tig00031383_pilon	65230	65008	248
Travis_contig4	85.2	5.5E-73	553	317	tig00028432_pilon	86946	86730	237
Travis_contig4	84.3	6.56E-73	564	317	tig00029470_pilon	35117	34895	248
Travis_contig4	84.3	6.56E-73	564	317	tig00029470_pilon	29928	29706	248
Travis_contig4	84.3	7.7E-73	317	564	tig00003734_pilon	121673	121451	248
Travis_contig4	84.3	1.09E-72	564	317	tig00028055_pilon	476349	476127	248
Travis_contig4	84.3	1.09E-72	564	317	tig00028055_pilon	471297	471075	248
Travis_contig4	84.3	1.44E-72	564	317	tig00001383_pilon	758034	757812	248
Travis_contig4	73	2.95E-72	2073	2477	tig00030831_pilon	69298	68842	467
Travis_contig4	74.5	6.48E-72	2458	2073	tig00027627_pilon	115458	115040	428
Travis_contig4	93.7	7.2E-71	2213	2039	tig00029074_pilon	151777	151605	175
Travis_contig4	73.2	8.38E-71	2073	2495	tig00031742_pilon	99966	99501	478
Travis_contig4	83.9	2.14E-70	564	317	tig00001383_pilon	746901	746680	248
Travis_contig4	85.9	2.72E-70	576	354	tig00027458_pilon	188633	188410	227
Travis_contig4	74.2	3.4E-70	2492	2073	tig00027861_pilon	136061	135615	457
Travis_contig4	82.8	1.33E-69	317	576	tig00028366_pilon	486006	485767	261
Travis_contig4	82.3	1.45E-69	576	317	tig00031383_pilon	62071	61838	260
Travis_contig4	74.7	3.89E-69	2484	2073	tig00007610_pilon	111425	111015	438
Travis_contig4	86.8	1.21E-68	2258	2039	tig00028432_pilon	86946	86730	220
Travis_contig4	96.2	2.65E-68	2526	2371	tig00030510_pilon	17481	17327	156
Travis_contig4	79.7	3.14E-68	294	576	tig00030179_pilon	15570	15311	286
Travis_contig4	72.9	3.27E-68	2073	2492	tig00029021_pilon	27734	27274	472
Travis_contig4	73.7	3.51E-68	2073	2477	tig00027259_pilon	124450	124011	452
Travis_contig4	73.7	3.51E-68	2073	2477	tig00027259_pilon	129273	128834	452
Travis_contig4	73.7	1.14E-67	2073	2477	tig00028740_pilon	540955	540516	452
Travis_contig4	73.7	1.14E-67	2073	2477	tig00028740_pilon	545781	545342	452
Travis_contig4	73.8	1.29E-67	2492	2073	tig00028951_pilon	198712	198290	447
Travis_contig4	73	2.09E-67	2110	2484	tig00004414_pilon	424186	423760	437
Travis_contig4	80.9	2.46E-67	576	317	tig00031610_pilon	32206	31960	267
Travis_contig4	72.1	3.85E-67	2073	2484	tig00028991_pilon	21390	20925	476
Travis_contig4	71.1	8.59E-67	2079	2527	tig00030822_pilon	38447	37938	519
Travis_contig4	78.9	1.91E-66	2321	2039	tig00027189_pilon	1488039	1487780	289
Travis_contig4	80.9	2.45E-66	576	317	tig00028517_pilon	278737	278491	267
Travis_contig4	72.6	2.67E-66	2484	2091	tig00030018_pilon	278533	278087	457
Travis_contig4	72.4	4.17E-66	2073	2484	tig00006607_pilon	74722	74267	467
Travis_contig4	74	4.81E-66	2073	2459	tig00027679_pilon	570935	570514	434
Travis_contig4	77.3	5.83E-65	2310	2039	tig00009509_pilon	37764	37476	304
Travis_contig4	72	1.31E-64	2073	2484	tig00003345_pilon	15073	14606	475
Travis_contig4	77.9	2.84E-64	576	317	tig00027189_pilon	1487996	1487780	263
Travis_contig4	73.5	3.2E-64	2073	2459	tig00029898_pilon	36170	35749	434
Travis_contig4	73.3	1.48E-63	2073	2459	tig00031402_pilon	46704	46283	434
Travis_contig4	74.8	1.95E-63	2492	2120	tig00030779_pilon	16389	15996	408
Travis_contig4	81.5	2.07E-63	564	317	tig00027294_pilon	92268	92040	249
Travis_contig4	73.5	2.49E-63	2073	2459	tig00027679_pilon	565810	565389	434
Travis_contig4	72	3.78E-63	2484	2073	tig00028759_pilon	357001	356534	475
Travis_contig4	74.3	3.89E-63	2073	2459	tig00029898_pilon	100665	100262	417
Travis_contig4	71.5	6.72E-63	2484	2073	tig00028243_pilon	812509	812043	477
Travis_contig4	74.8	7.56E-63	2076	2430	tig00028083_pilon	842531	842154	397
Travis_contig4	71.5	1.86E-62	2484	2073	tig00028380_pilon	94709	94239	481
Travis_contig4	85.9	1.06E-61	463	294	tig00029308_pilon	192949	192759	191
Travis_contig4	94.7	1.06E-61	2185	2039	tig00029308_pilon	192949	192800	150
Travis_contig4	81.5	2.02E-61	2237	2484	tig00029383_pilon	91641	91384	265
Travis_contig4	88.8	1.49E-60	495	317	tig00029074_pilon	151781	151605	179
Travis_contig4	80.1	3.97E-60	2231	2492	tig00029291_pilon	217867	217599	277
Travis_contig4	93.5	7.42E-60	2368	2215	tig00027616_pilon	111465	111315	154
Travis_contig4	80.1	2.36E-59	2492	2231	tig00027386_pilon	91906	91639	277
Travis_contig4	73.4	6.34E-59	2459	2073	tig00030727_pilon	82316	81907	421
Travis_contig4	73.4	8.58E-59	2073	2459	tig00029898_pilon	110115	109705	421
Travis_contig4	78.3	9.76E-59	576	317	tig00028542_pilon	496181	495953	263
Travis_contig4	70.5	3.01E-58	2086	2484	tig00027930_pilon	375975	375534	458
Travis_contig4	87	3.29E-58	576	393	tig00027927_pilon	326182	326002	184
Travis_contig4	94.4	5.17E-58	317	458	tig00028994_pilon	91148	91007	142
Travis_contig4	71.8	6.17E-58	2078	2519	tig00031087_pilon	244004	243530	493
Travis_contig4	72.3	1.24E-57	2522	2078	tig00028233_pilon	164028	163539	501
Travis_contig4	77.9	2.21E-57	317	576	tig00028551_pilon	114839	114611	263
Travis_contig4	71	2.76E-57	2073	2519	tig00003759_pilon	316761	316307	490
Travis_contig4	73.3	3.36E-57	2438	2075	tig00028698_pilon	119053	118665	397
Travis_contig4	81.3	6.46E-57	2038	2237	tig00029173_pilon	192468	192249	224
Travis_contig4	72.9	2.63E-56	2073	2459	tig00027629_pilon	5519	5102	432
Travis_contig4	80.7	5.26E-56	2492	2249	tig00004414_pilon	74634	74382	259
Travis_contig4	71.7	1.75E-55	2484	2076	tig00028944_pilon	111620	111218	438
Travis_contig4	71.7	1.75E-55	2484	2076	tig00028944_pilon	101468	101066	438
Travis_contig4	70.6	5.32E-55	2073	2493	tig00027789_pilon	452877	452406	483
Travis_contig4	71.4	5.72E-55	2459	2073	tig00027716_pilon	122084	121654	440
Travis_contig4	70.2	8.25E-55	2459	2073	tig00027316_pilon	148563	148113	460
Travis_contig4	71.5	1.18E-54	2073	2519	tig00000838_pilon	134667	134190	495
Travis_contig4	91.8	3.26E-54	2039	2184	tig00028994_pilon	91148	91002	147
Travis_contig4	70.2	4.99E-54	2073	2520	tig00003759_pilon	322872	322436	480
Travis_contig4	75.1	7.74E-54	2078	2387	tig00028484_pilon	72822	72497	338
Travis_contig4	72.1	7.81E-54	2459	2076	tig00028701_pilon	21165	20748	426
Travis_contig4	70	4.17E-53	2459	2073	tig00029897_pilon	146512	146062	460
Travis_contig4	89.2	6.14E-53	467	317	tig00007934_pilon	12351	12195	157
Travis_contig4	88.2	5.1E-52	317	458	tig00030650_pilon	61509	61357	153
Travis_contig4	73.1	5.18E-52	2078	2459	tig00006427_pilon	133205	132812	412
Travis_contig4	70	2.3E-51	2459	2073	tig00030020_pilon	82854	82404	463
Travis_contig4	69.5	4.66E-51	2077	2459	tig00028336_pilon	219166	218720	455
Travis_contig4	70.1	6.1E-51	2459	2073	tig00028135_pilon	723360	722909	461
Travis_contig4	78.7	1.15E-50	2249	2484	tig00000762_pilon	242962	242715	253
Travis_contig4	93.2	1.92E-50	2039	2168	tig00000949_pilon	149796	149664	133
Travis_contig4	80.3	2.1E-50	364	564	tig00029647_pilon	145574	145365	213
Travis_contig4	69.8	6.66E-50	2073	2459	tig00008000_pilon	210999	210549	463
Travis_contig4	72.5	7.31E-50	2459	2078	tig00027774_pilon	18857	18460	407
Travis_contig4	92.6	2.64E-49	2053	2184	tig00030650_pilon	61486	61352	135
Travis_contig4	69.2	3.73E-49	2521	2078	tig00029074_pilon	235619	235121	510
Travis_contig4	87.3	3.87E-49	2189	2039	tig00007934_pilon	12351	12195	157
Travis_contig4	78.7	9.06E-49	576	364	tig00028135_pilon	685940	685717	225
Travis_contig4	71.9	1.1E-48	2446	2078	tig00000838_pilon	153330	152938	406
Travis_contig4	87.5	1.35E-48	464	317	tig00007934_pilon	10445	10300	152
Travis_contig4	82.3	2.02E-48	2484	2298	tig00028517_pilon	281286	281093	198
Travis_contig4	84.7	4.62E-48	2273	2459	tig00027434_pilon	242318	242135	190
Travis_contig4	71.7	2.46E-47	2078	2459	tig00030111_pilon	164194	163788	420
Travis_contig4	76.1	2.56E-47	2073	2306	tig00027495_pilon	118648	118388	264
Travis_contig4	83.3	2.64E-47	2307	2484	tig00029383_pilon	80956	80768	192
Travis_contig4	84.8	3.85E-47	2459	2273	tig00028135_pilon	708269	708085	191
Travis_contig4	71.2	1.37E-46	2446	2078	tig00027270_pilon	126299	125908	406
Travis_contig4	71.2	2.01E-46	2078	2459	tig00030889_pilon	17435	17028	416
Travis_contig4	69.7	2.57E-46	2465	2073	tig00028983_pilon	874	421	465
Travis_contig4	90.4	8.52E-46	2168	2039	tig00029306_pilon	426877	426744	136
Travis_contig4	84.6	1.12E-45	2307	2469	tig00029383_pilon	84372	84201	175
Travis_contig4	84.7	1.67E-45	2446	2273	tig00027270_pilon	174152	173982	176
Travis_contig4	71.3	2.15E-45	2459	2078	tig00029073_pilon	52280	51873	421
Travis_contig4	74.8	3.27E-45	2240	2524	tig00029224_pilon	69172	68866	314
Travis_contig4	71.2	3.34E-45	2459	2078	tig00030003_pilon	33004	32598	420
Travis_contig4	90.2	5.15E-45	317	446	tig00000949_pilon	149796	149664	133
Travis_contig4	85.5	8.53E-45	2186	2039	tig00007934_pilon	10445	10300	152
Travis_contig4	71.1	9.46E-45	2459	2078	tig00008893_pilon	23567	23160	418
Travis_contig4	71.3	1.01E-44	2073	2392	tig00004772_pilon	50223	49862	369
Travis_contig4	74.3	1.17E-44	2231	2521	tig00030729_pilon	26201	25890	319
Travis_contig4	71.2	1.32E-44	2459	2078	tig00029583_pilon	108794	108387	416
Travis_contig4	71.3	1.62E-44	2459	2078	tig00000241_pilon	192186	191779	418
Travis_contig4	71.3	1.62E-44	2459	2078	tig00000241_pilon	185294	184887	418
Travis_contig4	71.2	2.37E-44	2459	2078	tig00029037_pilon	270684	270278	417
Travis_contig4	77	2.51E-44	574	334	tig00028472_pilon	18976	18740	252
Travis_contig4	74.3	3.59E-44	2521	2231	tig00006206_pilon	41364	41053	319
Travis_contig4	71.3	8.15E-44	2078	2459	tig00027695_pilon	23571	23168	415
Travis_contig4	71.1	8.26E-44	2078	2459	tig00029037_pilon	276384	275977	418
Travis_contig4	71.1	8.31E-44	2459	2078	tig00028756_pilon	9485	9079	418
Travis_contig4	71.1	1.76E-43	2459	2078	tig00027313_pilon	20072	19666	418
Travis_contig4	71.1	2.87E-43	2078	2459	tig00027857_pilon	249812	249409	418
Travis_contig4	70.8	2.9E-43	2459	2078	tig00028756_pilon	24065	23658	418
Travis_contig4	70.9	3.43E-43	2459	2078	tig00027832_pilon	90634	90227	422
Travis_contig4	70.8	1.06E-42	2465	2078	tig00029308_pilon	141126	140713	424
Travis_contig4	76.5	1.14E-42	2517	2274	tig00001368_pilon	382652	382384	272
Travis_contig4	75.4	1.97E-42	351	576	tig00027495_pilon	118648	118416	248
Travis_contig4	73.5	2.42E-42	2877	2606	tig00030238_pilon	11907	11636	272
Travis_contig4	70.1	2.72E-42	2078	2459	tig00027693_pilon	51819	51416	422
Travis_contig4	70.6	1.4E-41	2459	2078	tig00028757_pilon	15158	14751	418
Travis_contig4	81.3	2.14E-41	2273	2459	tig00008329_pilon	29432	29247	192
Travis_contig4	73.2	2.89E-41	2606	2877	tig00027822_pilon	12570	12299	272
Travis_contig4	70.6	4.22E-41	2078	2459	tig00027695_pilon	18685	18279	418
Travis_contig4	73.2	4.88E-41	2606	2877	tig00028288_pilon	23490	23219	272
Travis_contig4	73.2	4.94E-41	2877	2606	tig00007255_pilon	27263	26992	272
Travis_contig4	81.9	5.33E-41	2459	2273	tig00003759_pilon	356429	356243	193
Travis_contig4	76.2	7.56E-41	2520	2277	tig00028586_pilon	654429	654167	269
Travis_contig4	81.9	1.02E-40	2273	2459	tig00000241_pilon	615160	614974	193
Travis_contig4	73.2	1.18E-40	2877	2606	tig00027373_pilon	46040	45769	272
Travis_contig4	70.6	1.71E-40	2459	2078	tig00028757_pilon	525	119	418
Travis_contig4	80.8	1.86E-40	2273	2465	tig00027699_pilon	278605	278414	198
Travis_contig4	81.3	1.98E-40	2273	2459	tig00027627_pilon	383815	383630	192
Travis_contig4	87.5	2.29E-40	446	317	tig00029306_pilon	426877	426744	136
Travis_contig4	73.2	2.36E-40	2877	2606	tig00028120_pilon	2677	2406	272
Travis_contig4	73.2	2.46E-40	2877	2606	tig00028470_pilon	135166	134895	272
Travis_contig4	73.2	2.68E-40	2606	2877	tig00028371_pilon	1398	1127	272
Travis_contig4	73.2	2.76E-40	2877	2606	tig00001511_pilon	6046	5775	272
Travis_contig4	73.2	3.2E-40	2877	2606	tig00028469_pilon	176451	176180	272
Travis_contig4	73.2	3.2E-40	2606	2877	tig00010109_pilon	179154	178883	272
Travis_contig4	81.3	3.57E-40	2273	2459	tig00000241_pilon	629424	629239	192
Travis_contig4	81.3	5.05E-40	2273	2459	tig00027444_pilon	721640	721455	192
Travis_contig4	81.3	5.05E-40	2273	2459	tig00027444_pilon	726752	726567	192
Travis_contig4	73.2	5.53E-40	2877	2606	tig00028472_pilon	716	445	272
Travis_contig4	81.3	6.5E-40	2273	2459	tig00027699_pilon	273544	273359	192
Travis_contig4	73.2	8.35E-40	2606	2877	tig00027350_pilon	57305	57034	272
Travis_contig4	73.2	8.35E-40	2606	2877	tig00027350_pilon	364654	364383	272
Travis_contig4	73.2	9.43E-40	2877	2606	tig00027927_pilon	263619	263348	272
Travis_contig4	73.2	1.07E-39	2606	2877	tig00030018_pilon	438274	438003	272
Travis_contig4	73.2	1.25E-39	2606	2877	tig00028162_pilon	178054	177783	272
Travis_contig4	73.2	1.31E-39	2877	2606	tig00028118_pilon	210069	209800	272
Travis_contig4	75.1	1.84E-39	351	576	tig00029504_pilon	1002555	1002326	245
Travis_contig4	72.8	1.86E-39	2877	2606	tig00030179_pilon	24393	24122	272
Travis_contig4	73.2	2.27E-39	2606	2877	tig00027699_pilon	6855	6584	272
Travis_contig4	73.2	2.43E-39	2606	2877	tig00027519_pilon	1367130	1366859	272
Travis_contig4	72.8	3.21E-39	2606	2877	tig00031496_pilon	2175	1904	272
Travis_contig4	72.8	3.64E-39	2877	2606	tig00029755_pilon	45127	44856	272
Travis_contig4	77.4	4.17E-39	357	576	tig00030822_pilon	38447	38234	226
Travis_contig4	73.2	4.63E-39	2606	2877	tig00029422_pilon	10110	9840	272
Travis_contig4	73.2	7.94E-39	2877	2606	tig00028374_pilon	136563	136293	272
Travis_contig4	73.2	1.96E-38	2606	2877	tig00031762_pilon	490525	490255	272
Travis_contig4	73.2	2.24E-38	2606	2877	tig00027549_pilon	440	172	272
Travis_contig4	72.8	6.47E-38	2606	2877	tig00031494_pilon	239659	239389	272
Travis_contig4	75	8.11E-38	2530	2303	tig00009509_pilon	41205	40949	260
Travis_contig4	72.4	1.86E-37	2877	2606	tig00027955_pilon	68819	68548	272
Travis_contig4	78.3	3.13E-37	576	397	tig00028682_pilon	115671	115512	180
Travis_contig4	73	8.32E-37	2252	2509	tig00031762_pilon	546392	546114	285
Travis_contig4	98.8	4.12E-35	1	84	tig00000838_pilon	147358	147275	84
Travis_contig4	73.2	8.32E-35	2276	2509	tig00029477_pilon	95221	94966	261
Travis_contig4	97.6	8.55E-35	84	1	tig00029287_pilon	173660	173577	84
Travis_contig4	75.2	1.22E-34	351	576	tig00027352_pilon	231734	231502	242
Travis_contig4	95.7	2.14E-34	1	92	tig00029296_pilon	103013	102922	93
Travis_contig4	96.6	2.74E-34	1	87	tig00028233_pilon	404546	404460	87
Travis_contig4	96.5	3.15E-34	1	86	tig00028380_pilon	44422	44337	86
Travis_contig4	97.6	4.84E-34	83	1	tig00027823_pilon	198046	197964	83
Travis_contig4	97.6	6.16E-34	83	1	tig00029301_pilon	321781	321699	83
Travis_contig4	87	6.47E-34	2153	2039	tig00029323_pilon	24094	23972	123
Travis_contig4	97.6	7.12E-34	83	1	tig00031025_pilon	16187	16105	83
Travis_contig4	97.6	7.78E-34	1	83	tig00000762_pilon	297131	297049	83
Travis_contig4	87	7.83E-34	2039	2153	tig00007760_pilon	12563	12441	123
Travis_contig4	97.6	9.55E-34	83	1	tig00028233_pilon	508183	508101	83
Travis_contig4	95.4	1.64E-33	1	87	tig00029006_pilon	44459	44373	87
Travis_contig4	94.6	1.72E-33	408	317	tig00029504_pilon	41667	41575	93
Travis_contig4	87.8	2.18E-33	2073	2186	tig00007527_pilon	66304	66191	115
Travis_contig4	72.8	2.62E-33	2509	2276	tig00007168_pilon	249727	249472	261
Travis_contig4	84.8	3.32E-33	2039	2160	tig00004414_pilon	151082	150951	132
Travis_contig4	96.4	5.81E-33	1	83	tig00028292_pilon	59938	59856	83
Travis_contig4	96.4	6.05E-33	84	1	tig00027728_pilon	193008	192925	84
Travis_contig4	93.4	8.41E-33	91	1	tig00029343_pilon	150159	150069	91
Travis_contig4	95.3	1.12E-32	86	1	tig00028517_pilon	236832	236747	86
Travis_contig4	94.4	1.16E-32	89	1	tig00028233_pilon	285909	285821	89
Travis_contig4	94.4	1.27E-32	1	89	tig00002148_pilon	459724	459636	89
Travis_contig4	95.3	1.35E-32	86	1	tig00027237_pilon	26082	25997	86
Travis_contig4	93.5	2.1E-32	2130	2039	tig00029504_pilon	41667	41575	93
Travis_contig4	95.3	2.53E-32	1	85	tig00030717_pilon	62927	62843	85
Travis_contig4	96.4	4.06E-32	1	83	tig00028233_pilon	519813	519731	83
Travis_contig4	92.3	4.52E-32	1	91	tig00005331_pilon	24295	24205	91
Travis_contig4	93.3	6.14E-32	1	89	tig00000342_pilon	189206	189118	89
Travis_contig4	93.4	8.79E-32	1	90	tig00029074_pilon	168196	168106	91
Travis_contig4	71	9.75E-32	2606	2877	tig00030708_pilon	117365	117094	272
Travis_contig4	75.3	1.11E-31	376	560	tig00007168_pilon	197077	196890	194
Travis_contig4	95.2	1.45E-31	83	1	tig00031383_pilon	147390	147308	83
Travis_contig4	96.4	1.45E-31	1	83	tig00027198_pilon	646452	646370	83
Travis_contig4	94.1	2.07E-31	1	85	tig00007121_pilon	12460	12376	85
Travis_contig4	73.5	2.32E-31	354	576	tig00028083_pilon	842531	842317	238
Travis_contig4	92.3	2.46E-31	1	91	tig00031087_pilon	18566	18476	91
Travis_contig4	85.4	3.35E-31	431	317	tig00029323_pilon	24094	23972	123
Travis_contig4	94	3.47E-31	1	84	tig00029096_pilon	32260	32177	84
Travis_contig4	95.2	3.69E-31	1	83	tig00031025_pilon	28450	28368	83
Travis_contig4	85.4	4.06E-31	317	431	tig00007760_pilon	12563	12441	123
Travis_contig4	71.9	4.53E-31	2221	2519	tig00028788_pilon	512275	511977	320
Travis_contig4	70.4	4.94E-31	2073	2306	tig00027495_pilon	243147	242874	280
Travis_contig4	92.2	5.69E-31	90	1	tig00001613_pilon	69280	69191	90
Travis_contig4	93.3	6.65E-31	1	89	tig00027511_pilon	2296525	2296437	89
Travis_contig4	94.1	6.66E-31	1	85	tig00002915_pilon	149635	149551	85
Travis_contig4	95.2	8.91E-31	83	1	tig00029504_pilon	252724	252642	83
Travis_contig4	94.1	9.17E-31	85	1	tig00027454_pilon	245658	245574	85
Travis_contig4	74.4	9.23E-31	2276	2497	tig00028601_pilon	49465	49227	242
Travis_contig4	93	1.13E-30	86	1	tig00001298_pilon	38374	38289	86
Travis_contig4	95.1	1.13E-30	1	81	tig00007527_pilon	7450	7370	81
Travis_contig4	94.3	1.22E-30	87	1	tig00027247_pilon	10065	9978	88
Travis_contig4	94	1.28E-30	84	1	tig00027859_pilon	95230	95147	84
Travis_contig4	94.1	1.39E-30	85	1	tig00028614_pilon	416667	416583	85
Travis_contig4	94	1.48E-30	1	84	tig00028529_pilon	106469	106386	84
Travis_contig4	94	1.48E-30	1	84	tig00028529_pilon	109435	109352	84
Travis_contig4	92.2	1.66E-30	88	1	tig00029914_pilon	140889	140800	90
Travis_contig4	95.2	2.11E-30	83	1	tig00027898_pilon	609035	608952	84
Travis_contig4	91.2	2.2E-30	1	91	tig00031408_pilon	156786	156696	91
Travis_contig4	93	2.22E-30	1	86	tig00031734_pilon	169558	169473	86
Travis_contig4	93	2.68E-30	86	1	tig00027352_pilon	106285	106200	86
Travis_contig4	91.4	2.9E-30	408	317	tig00027802_pilon	159476	159384	93
Travis_contig4	94	3.08E-30	84	1	tig00029037_pilon	224453	224370	84
Travis_contig4	74	3.39E-30	2276	2519	tig00027236_pilon	270470	270212	265
Travis_contig4	91.2	4.28E-30	1	91	tig00000573_pilon	147092	147002	91
Travis_contig4	94	4.77E-30	1	83	tig00029599_pilon	80812	80730	83
Travis_contig4	72.9	6.8E-30	2103	2346	tig00030520_pilon	3037	2810	255
Travis_contig4	92.9	7.28E-30	1	84	tig00006795_pilon	88	5	84
Travis_contig4	94	1.11E-29	1	84	tig00000838_pilon	151733	151650	84
Travis_contig4	94	1.12E-29	1	83	tig00027454_pilon	229313	229231	83
Travis_contig4	94	1.13E-29	1	83	tig00028595_pilon	61763	61681	83
Travis_contig4	94	1.69E-29	1	83	tig00027825_pilon	432613	432531	83
Travis_contig4	94	1.72E-29	1	83	tig00027350_pilon	150979	150897	83
Travis_contig4	94	1.84E-29	83	1	tig00027986_pilon	359547	359465	83
Travis_contig4	94	1.98E-29	1	83	tig00028366_pilon	432426	432344	83
Travis_contig4	94	2.1E-29	1	83	tig00027495_pilon	210093	210011	83
Travis_contig4	94	2.19E-29	1	84	tig00027586_pilon	1191754	1191671	84
Travis_contig4	92.9	3.1E-29	1	84	tig00030779_pilon	239157	239074	84
Travis_contig4	92.9	3.43E-29	84	1	tig00006607_pilon	14221	14138	84
Travis_contig4	90.4	3.53E-29	2131	2039	tig00027802_pilon	159477	159384	94
Travis_contig4	92.8	4.32E-29	83	1	tig00027850_pilon	48052	47970	83
Travis_contig4	85.2	4.8E-29	351	464	tig00007527_pilon	66304	66191	115
Travis_contig4	92.9	5.11E-29	84	1	tig00003296_pilon	334600	334517	84
Travis_contig4	97.3	5.93E-29	74	1	tig00028614_pilon	237318	237245	74
Travis_contig4	92.9	6.41E-29	1	84	tig00029226_pilon	458522	458439	84
Travis_contig4	92.8	1.08E-28	83	1	tig00030779_pilon	29370	29288	83
Travis_contig4	92.8	1.11E-28	83	1	tig00029660_pilon	118547	118465	83
Travis_contig4	72.1	1.19E-28	2305	2510	tig00031729_pilon	83425	83199	233
Travis_contig4	70.3	1.25E-28	2606	2877	tig00027380_pilon	102642	102367	276
Travis_contig4	92.8	1.4E-28	1	83	tig00030261_pilon	88055	87973	83
Travis_contig4	78	1.45E-28	2484	2338	tig00030020_pilon	78902	78748	159
Travis_contig4	72.3	2.17E-28	364	564	tig00027930_pilon	375975	375777	213
Travis_contig4	70.1	2.56E-28	351	576	tig00027495_pilon	243147	242902	261
Travis_contig4	70.7	6.28E-28	2873	2609	tig00003265_pilon	225884	225620	266
Travis_contig4	73.8	8.91E-28	388	570	tig00004414_pilon	424186	423999	195
Travis_contig4	88.9	1.09E-27	90	1	tig00029495_pilon	34743	34654	90
Travis_contig4	69.9	2.45E-27	2098	2310	tig00007168_pilon	197077	196829	256
Travis_contig4	89.9	2.62E-27	89	1	tig00027861_pilon	458043	457955	89
Travis_contig4	86.1	3.11E-27	2183	2077	tig00004414_pilon	60306	60200	108
Travis_contig4	72.2	3.26E-27	576	351	tig00029004_pilon	24684	24462	241
Travis_contig4	90.8	4.56E-27	1	87	tig00030613_pilon	140861	140778	87
Travis_contig4	91.6	4.76E-27	1	83	tig00029897_pilon	238424	238342	83
Travis_contig4	70.9	5.09E-27	351	576	tig00006607_pilon	74722	74491	247
Travis_contig4	68.2	7.78E-27	2381	2073	tig00031764_pilon	469695	469347	355
Travis_contig4	91.6	8.92E-27	1	83	tig00027350_pilon	124030	123948	83
Travis_contig4	89.8	9.91E-27	90	3	tig00028603_pilon	361770	361683	88
Travis_contig4	86.7	1.63E-26	1	98	tig00030764_pilon	147519	147424	98
Travis_contig4	86.7	2E-26	97	1	tig00029593_pilon	51969	51872	98
Travis_contig4	83.3	2.42E-26	351	464	tig00003759_pilon	316761	316649	114
Travis_contig4	82.5	2.92E-26	2186	2073	tig00028552_pilon	8631	8519	114
Travis_contig4	91.4	2.98E-26	83	3	tig00029285_pilon	34344	34264	81
Travis_contig4	83.3	3.27E-26	2073	2186	tig00029224_pilon	70982	70870	114
Travis_contig4	81.1	3.79E-26	317	438	tig00004414_pilon	151082	150951	132
Travis_contig4	83.5	5.2E-26	2186	2077	tig00029541_pilon	52952	52839	115
Travis_contig4	71.8	6.14E-26	2526	2305	tig00030266_pilon	78741	78498	252
Travis_contig4	70.9	7.05E-26	2521	2293	tig00027454_pilon	252613	252347	268
Travis_contig4	72.5	1.31E-25	356	576	tig00028484_pilon	72822	72606	236
Travis_contig4	83.5	1.32E-25	2077	2186	tig00004414_pilon	433582	433469	115
Travis_contig4	85	1.32E-25	460	355	tig00004414_pilon	60305	60200	107
Travis_contig4	80.5	1.41E-25	2058	2184	tig00029477_pilon	95700	95575	128
Travis_contig4	89.5	1.63E-25	1	86	tig00028162_pilon	603402	603317	86
Travis_contig4	86.8	1.71E-25	91	1	tig00009141_pilon	9951	9861	91
Travis_contig4	89.7	1.84E-25	86	1	tig00008793_pilon	55255	55169	87
Travis_contig4	84.5	2.63E-25	2175	2073	tig00030020_pilon	78675	78574	103
Travis_contig4	70.6	3.61E-25	2606	2865	tig00029486_pilon	32662	32403	262
Travis_contig4	86.8	3.67E-25	91	1	tig00029599_pilon	128282	128192	91
Travis_contig4	82.5	3.99E-25	351	464	tig00029224_pilon	70982	70870	114
Travis_contig4	73.5	4.01E-25	2510	2306	tig00027900_pilon	804038	803836	215
Travis_contig4	89.7	4.52E-25	86	1	tig00001424_pilon	486813	486727	87
Travis_contig4	69.6	4.62E-25	2519	2231	tig00004414_pilon	61721	61421	316
Travis_contig4	79.5	4.92E-25	330	460	tig00029477_pilon	95706	95577	132
Travis_contig4	71.3	5.95E-25	2523	2305	tig00027199_pilon	599984	599743	247
Travis_contig4	88.4	6.64E-25	86	1	tig00029333_pilon	125946	125861	86
Travis_contig4	70.3	7.12E-25	2606	2866	tig00009805_pilon	21882	21622	263
Travis_contig4	88.6	7.29E-25	1	87	tig00009441_pilon	174572	174485	88
Travis_contig4	84.5	1.02E-24	2073	2175	tig00027434_pilon	247743	247643	103
Travis_contig4	88.4	1.06E-24	1	86	tig00029280_pilon	313919	313834	86
Travis_contig4	81.6	1.24E-24	464	351	tig00028552_pilon	8631	8519	114
Travis_contig4	89.4	1.53E-24	84	1	tig00028025_pilon	31126	31042	85
Travis_contig4	89.4	1.56E-24	84	1	tig00029914_pilon	114618	114534	85
Travis_contig4	82.5	1.74E-24	351	464	tig00030831_pilon	69298	69187	114
Travis_contig4	82.5	1.89E-24	351	464	tig00027233_pilon	601945	601833	114
Travis_contig4	89.4	1.9E-24	1	84	tig00000087_pilon	88020	87936	85
Travis_contig4	82.6	2.21E-24	464	355	tig00029541_pilon	52952	52839	115
Travis_contig4	84.5	3.2E-24	453	351	tig00030020_pilon	82504	82404	103
Travis_contig4	89.3	3.61E-24	84	1	tig00027831_pilon	1191031	1190948	84
Travis_contig4	69.9	3.84E-24	2873	2609	tig00029773_pilon	384750	384487	266
Travis_contig4	69.9	3.84E-24	2873	2609	tig00029773_pilon	378260	377997	266
Travis_contig4	82.5	4.6E-24	2073	2186	tig00000762_pilon	243211	243100	114
Travis_contig4	82.3	4.66E-24	2184	2073	tig00030635_pilon	90318	90207	113
Travis_contig4	81.9	4.74E-24	464	351	tig00027861_pilon	135729	135615	116
Travis_contig4	89.2	5.08E-24	1	83	tig00004905_pilon	197519	197437	83
Travis_contig4	88	5.12E-24	1	91	tig00028108_pilon	457589	457499	92
Travis_contig4	89.3	5.34E-24	83	1	tig00028025_pilon	40557	40474	84
Travis_contig4	82.6	5.63E-24	355	464	tig00004414_pilon	433582	433469	115
Travis_contig4	70.2	7.28E-24	2606	2865	tig00028335_pilon	108066	107807	262
Travis_contig4	88.1	7.35E-24	84	1	tig00008715_pilon	16939	16856	84
Travis_contig4	84.5	7.61E-24	351	453	tig00008000_pilon	210999	210899	103
Travis_contig4	91.1	7.83E-24	84	7	tig00008793_pilon	47593	47515	79
Travis_contig4	82.5	8.2E-24	464	351	tig00028243_pilon	812154	812043	114
Travis_contig4	70.3	9E-24	2866	2606	tig00028410_pilon	865960	865700	263
Travis_contig4	87.2	9.81E-24	1	86	tig00003582_pilon	57535	57450	86
Travis_contig4	89.3	1.03E-23	83	1	tig00007172_pilon	186642	186559	84
Travis_contig4	71.5	1.04E-23	351	575	tig00028941_pilon	20737	20518	239
Travis_contig4	82.6	1.05E-23	2186	2078	tig00027454_pilon	251694	251587	109
Travis_contig4	87.4	1.08E-23	87	1	tig00030261_pilon	6388	6302	87
Travis_contig4	83.5	1.12E-23	453	351	tig00030020_pilon	78675	78574	103
Travis_contig4	86.2	1.19E-23	87	1	tig00030912_pilon	13164	13078	87
Travis_contig4	90.9	1.22E-23	576	500	tig00029074_pilon	152956	152880	77
Travis_contig4	88.2	1.34E-23	7	91	tig00029323_pilon	17910	17827	85
Travis_contig4	87.4	1.35E-23	1	87	tig00006796_pilon	374921	374835	87
Travis_contig4	88.2	1.37E-23	1	84	tig00030236_pilon	60909	60825	85
Travis_contig4	88.1	1.38E-23	1	84	tig00029044_pilon	238590	238507	84
Travis_contig4	88	1.48E-23	83	1	tig00028862_pilon	67590	67508	83
Travis_contig4	69.4	1.49E-23	2607	2873	tig00028777_pilon	15389	15120	271
Travis_contig4	69.4	1.49E-23	2607	2873	tig00028777_pilon	22519	22250	271
Travis_contig4	69.4	1.49E-23	2607	2873	tig00028777_pilon	29648	29379	271
Travis_contig4	84.5	1.62E-23	453	351	tig00028983_pilon	521	421	103
Travis_contig4	88.2	1.81E-23	1	84	tig00028371_pilon	31724	31640	85
Travis_contig4	89.3	1.82E-23	83	1	tig00027927_pilon	240616	240533	84
Travis_contig4	88	1.85E-23	1	83	tig00007262_pilon	39808	39726	83
Travis_contig4	88.1	1.88E-23	1	83	tig00027688_pilon	31749	31666	84
Travis_contig4	87.4	1.89E-23	1	87	tig00028517_pilon	163121	163035	87
Travis_contig4	69.3	2.12E-23	2871	2610	tig00030831_pilon	117582	117320	264
Travis_contig4	89	2.41E-23	1	82	tig00027957_pilon	208323	208242	82
Travis_contig4	88.9	2.57E-23	87	7	tig00008715_pilon	21757	21677	81
Travis_contig4	73.1	2.96E-23	2877	2696	tig00028135_pilon	307906	307725	182
Travis_contig4	89.3	2.96E-23	1	83	tig00028135_pilon	250922	250839	84
Travis_contig4	85.3	3.08E-23	1	94	tig00027294_pilon	54942	54848	95
Travis_contig4	86	3.56E-23	1	86	tig00028387_pilon	16903	16818	86
Travis_contig4	72.7	3.6E-23	2606	2812	tig00007172_pilon	193264	193058	209
Travis_contig4	71.9	3.65E-23	351	576	tig00030843_pilon	89140	88924	231
Travis_contig4	87.2	3.69E-23	86	1	tig00028595_pilon	23737	23652	86
Travis_contig4	89.2	3.69E-23	83	1	tig00028145_pilon	200621	200540	83
Travis_contig4	88.2	4.02E-23	84	1	tig00027551_pilon	299250	299166	85
Travis_contig4	69.3	4.26E-23	2871	2610	tig00027976_pilon	4101159	4100896	264
Travis_contig4	87.2	4.38E-23	86	1	tig00000564_pilon	174831	174746	86
Travis_contig4	88	4.49E-23	1	83	tig00029280_pilon	314886	314804	83
Travis_contig4	88.1	4.5E-23	84	1	tig00028078_pilon	360483	360400	84
Travis_contig4	86.4	5.24E-23	88	1	tig00028295_pilon	54429	54342	88
Travis_contig4	71.2	6.13E-23	2305	2507	tig00028180_pilon	347328	347109	226
Travis_contig4	88	6.7E-23	83	1	tig00028928_pilon	46167	46085	83
Travis_contig4	88.2	6.88E-23	1	84	tig00028233_pilon	39702	39618	85
Travis_contig4	88.1	7.06E-23	84	1	tig00027198_pilon	653723	653640	84
Travis_contig4	83.5	7.69E-23	351	453	tig00031402_pilon	46704	46604	103
Travis_contig4	87.2	8.43E-23	1	86	tig00028162_pilon	518774	518689	86
Travis_contig4	85.6	8.82E-23	1	86	tig00028118_pilon	130251	130162	90
Travis_contig4	85.9	9.26E-23	91	1	tig00002915_pilon	33212	33121	92
Travis_contig4	70.6	1.11E-22	2305	2510	tig00028958_pilon	331936	331712	238
Travis_contig4	70.3	1.13E-22	2606	2862	tig00027947_pilon	40970	40715	259
Travis_contig4	81.7	1.27E-22	464	356	tig00027454_pilon	251694	251587	109
Travis_contig4	86.4	1.37E-22	1	87	tig00027625_pilon	18878	18791	88
Travis_contig4	86.9	1.39E-22	84	1	tig00028578_pilon	14872	14789	84
Travis_contig4	71.3	1.59E-22	2510	2305	tig00029617_pilon	65340	65112	237
Travis_contig4	88	1.69E-22	83	1	tig00028432_pilon	53284	53203	83
Travis_contig4	71.4	1.73E-22	351	574	tig00031742_pilon	99966	99748	238
Travis_contig4	81.6	1.95E-22	351	464	tig00000762_pilon	243211	243100	114
Travis_contig4	83.5	2.02E-22	351	453	tig00029898_pilon	36170	36070	103
Travis_contig4	70.5	2.1E-22	576	364	tig00027834_pilon	63417	63210	227
Travis_contig4	80.7	2.14E-22	464	351	tig00003228_pilon	70747	70635	114
Travis_contig4	83.5	2.14E-22	453	351	tig00027716_pilon	121754	121654	103
Travis_contig4	87.4	2.18E-22	86	1	tig00028603_pilon	346889	346803	87
Travis_contig4	87.4	2.3E-22	86	1	tig00028517_pilon	278166	278080	87
Travis_contig4	87.1	2.34E-22	84	1	tig00030690_pilon	11987	11903	85
Travis_contig4	83.3	2.5E-22	1	96	tig00029004_pilon	128289	128194	96
Travis_contig4	86.9	2.76E-22	1	84	tig00029185_pilon	73641	73558	84
Travis_contig4	87.1	2.84E-22	1	84	tig00028697_pilon	48884	48800	85
Travis_contig4	83.5	3.08E-22	453	351	tig00027316_pilon	148213	148113	103
Travis_contig4	89.5	3.53E-22	501	576	tig00030779_pilon	53314	53239	76
Travis_contig4	89.5	3.53E-22	576	501	tig00030779_pilon	51029	50954	76
Travis_contig4	83.5	3.66E-22	453	351	tig00029897_pilon	146162	146062	103
Travis_contig4	78.9	3.78E-22	2058	2184	tig00031762_pilon	546847	546722	128
Travis_contig4	85.4	3.78E-22	2492	2392	tig00031762_pilon	652404	652304	103
Travis_contig4	87.2	4.09E-22	85	1	tig00001110_pilon	103887	103802	86
Travis_contig4	87.2	4.09E-22	1	85	tig00001110_pilon	196850	196765	86
Travis_contig4	84.6	4.13E-22	83	1	tig00008625_pilon	29310	29220	91
Travis_contig4	81.8	4.17E-22	356	464	tig00031087_pilon	244004	243896	110
Travis_contig4	86.7	4.22E-22	83	1	tig00031137_pilon	22692	22610	83
Travis_contig4	81	4.4E-22	351	464	tig00000838_pilon	134667	134553	116
Travis_contig4	80.7	4.4E-22	351	464	tig00028991_pilon	21390	21279	114
Travis_contig4	83.5	4.88E-22	351	453	tig00027259_pilon	124450	124350	103
Travis_contig4	83.5	4.88E-22	351	453	tig00027259_pilon	129273	129173	103
Travis_contig4	69.8	4.9E-22	2865	2606	tig00027179_pilon	276503	276244	262
Travis_contig4	86.9	5.13E-22	1	84	tig00002320_pilon	183048	182965	84
Travis_contig4	81.8	5.19E-22	464	356	tig00029074_pilon	235229	235121	110
Travis_contig4	83.5	5.27E-22	351	453	tig00027434_pilon	247743	247643	103
Travis_contig4	81.5	5.33E-22	351	458	tig00003759_pilon	322872	322766	108
Travis_contig4	88	5.33E-22	1	83	tig00000564_pilon	64109	64028	83
Travis_contig4	88.1	5.34E-22	1	83	tig00027699_pilon	259753	259670	84
Travis_contig4	87.1	5.69E-22	84	1	tig00028535_pilon	52472	52388	85
Travis_contig4	69	5.77E-22	2609	2875	tig00030708_pilon	132869	132603	268
Travis_contig4	86.9	5.8E-22	84	1	tig00009830_pilon	281066	280983	84
Travis_contig4	80.9	6.04E-22	351	464	tig00031742_pilon	28104	27991	115
Travis_contig4	84.8	6.57E-22	1	91	tig00030878_pilon	27745	27654	92
Travis_contig4	83.5	6.93E-22	351	453	tig00027789_pilon	452877	452777	103
Travis_contig4	71.5	8.54E-22	575	355	tig00029517_pilon	172599	172384	235
Travis_contig4	82.5	9.91E-22	351	453	tig00003209_pilon	277238	277137	103
Travis_contig4	87.1	1.05E-21	1	84	tig00027991_pilon	42309	42225	85
Travis_contig4	69.4	1.09E-21	2618	2846	tig00028428_pilon	20307	20079	229
Travis_contig4	86.2	1.13E-21	87	1	tig00027511_pilon	1440849	1440763	87
Travis_contig4	87.1	1.25E-21	84	1	tig00001336_pilon	231977	231893	85
Travis_contig4	83.5	1.26E-21	453	351	tig00028135_pilon	723009	722909	103
Travis_contig4	86.7	1.26E-21	1	83	tig00029767_pilon	7855	7773	83
Travis_contig4	78	1.32E-21	330	460	tig00031762_pilon	546853	546724	132
Travis_contig4	89.9	1.41E-21	7	84	tig00027802_pilon	33948	33871	79
Travis_contig4	87.1	1.43E-21	1	84	tig00001110_pilon	206204	206120	85
Travis_contig4	71.2	1.46E-21	2510	2296	tig00027629_pilon	2215263	2215026	243
Travis_contig4	83.5	1.58E-21	351	453	tig00027679_pilon	565810	565710	103
Travis_contig4	83.5	1.58E-21	351	453	tig00027679_pilon	570935	570835	103
Travis_contig4	83.5	1.59E-21	351	453	tig00028740_pilon	540955	540855	103
Travis_contig4	83.5	1.59E-21	351	453	tig00028740_pilon	545781	545681	103
Travis_contig4	69.7	1.79E-21	576	351	tig00028951_pilon	198511	198290	241
Travis_contig4	85.9	1.79E-21	90	7	tig00030723_pilon	15663	15579	85
Travis_contig4	86.7	1.79E-21	1	83	tig00002320_pilon	180671	180589	83
Travis_contig4	84.8	1.84E-21	91	1	tig00027434_pilon	28748	28657	92
Travis_contig4	87.1	2.05E-21	1	84	tig00003265_pilon	239475	239391	85
Travis_contig4	88	2.6E-21	83	1	tig00027716_pilon	141927	141847	83
Travis_contig4	85.9	2.85E-21	1	84	tig00030690_pilon	12259	12175	85
Travis_contig4	87.4	3.3E-21	381	465	tig00030520_pilon	3037	2952	87
Travis_contig4	83.8	3.36E-21	355	453	tig00028336_pilon	219166	219070	99
Travis_contig4	79.5	3.52E-21	351	464	tig00003345_pilon	15073	14959	117
Travis_contig4	88.5	3.57E-21	7	84	tig00027957_pilon	441778	441701	78
Travis_contig4	89.3	3.58E-21	2073	2147	tig00027271_pilon	505794	505720	75
Travis_contig4	82.5	3.93E-21	102	1	tig00027511_pilon	1725020	1724918	103
Travis_contig4	86.9	4.76E-21	1	83	tig00006607_pilon	53740	53657	84
Travis_contig4	87.7	4.76E-21	2368	2288	tig00006607_pilon	232459	232381	81
Travis_contig4	75.3	5.79E-21	2484	2340	tig00030020_pilon	16296	16146	158
Travis_contig4	87.3	5.82E-21	7	84	tig00028620_pilon	8263	8185	79
Travis_contig4	87.3	6.24E-21	84	7	tig00030723_pilon	9467	9389	79
Travis_contig4	86.9	6.29E-21	1	83	tig00028459_pilon	207290	207207	84
Travis_contig4	86.9	6.59E-21	83	1	tig00029274_pilon	154140	154057	84
Travis_contig4	88.6	6.64E-21	1	78	tig00029662_pilon	221041	220963	79
Travis_contig4	85.7	7.32E-21	83	1	tig00006550_pilon	8658	8575	84
Travis_contig4	70.2	7.78E-21	351	575	tig00004772_pilon	50223	50007	242
Travis_contig4	85.7	1.09E-20	1	84	tig00030835_pilon	20006	19923	84
Travis_contig4	86.4	1.24E-20	7	86	tig00008818_pilon	12004	11924	81
Travis_contig4	85.7	1.41E-20	1	83	tig00027888_pilon	24628	24545	84
Travis_contig4	85.9	1.53E-20	84	1	tig00029767_pilon	36430	36346	85
Travis_contig4	68.6	1.54E-20	2614	2873	tig00028135_pilon	515065	514815	261
Travis_contig4	81.6	1.54E-20	2175	2073	tig00028135_pilon	707918	707818	103
Travis_contig4	86.2	1.66E-20	86	1	tig00027508_pilon	996499	996413	87
Travis_contig4	86.4	1.93E-20	1	86	tig00028740_pilon	807736	807649	88
Travis_contig4	85.9	2.3E-20	84	1	tig00029274_pilon	148463	148379	85
Travis_contig4	80	2.42E-20	464	351	tig00027627_pilon	115153	115040	115
Travis_contig4	85.7	2.47E-20	1	83	tig00030236_pilon	51874	51791	84
Travis_contig4	78.6	2.66E-20	2521	2384	tig00027189_pilon	1488186	1488043	145
Travis_contig4	83.7	2.71E-20	91	1	tig00027703_pilon	50850	50759	92
Travis_contig4	80.9	2.88E-20	458	351	tig00027386_pilon	91149	91042	110
Travis_contig4	81.9	2.88E-20	2175	2073	tig00027386_pilon	91144	91042	105
Travis_contig4	85.9	3.31E-20	84	1	tig00003633_pilon	83188	83104	85
Travis_contig4	87.2	4.22E-20	7	83	tig00028697_pilon	39110	39033	78
Travis_contig4	83	4.83E-20	85	1	tig00000949_pilon	506825	506732	94
Travis_contig4	83.9	5E-20	1	87	tig00027401_pilon	97040	96954	87
Travis_contig4	85.7	5.35E-20	83	1	tig00029767_pilon	45696	45613	84
Travis_contig4	85.7	6.08E-20	1	83	tig00027380_pilon	139420	139337	84
Travis_contig4	89	7.51E-20	1	73	tig00000518_pilon	928235	928163	73
Travis_contig4	84.2	9.26E-20	2484	2392	tig00031025_pilon	370227	370135	95
Travis_contig4	83.9	9.54E-20	86	1	tig00028552_pilon	8308	8222	87
Travis_contig4	79.5	1.02E-19	464	351	tig00028759_pilon	356648	356534	117
Travis_contig4	85.1	1.11E-19	1	86	tig00028728_pilon	144652	144566	87
Travis_contig4	67	1.15E-19	2328	2058	tig00029868_pilon	72364	72070	306
Travis_contig4	79.8	1.18E-19	464	354	tig00028944_pilon	111329	111218	114
Travis_contig4	79.8	1.18E-19	464	354	tig00028944_pilon	101177	101066	114
Travis_contig4	83.9	1.2E-19	1	86	tig00031733_pilon	30365	30279	87
Travis_contig4	78.8	1.28E-19	351	464	tig00029183_pilon	33031	32916	118
Travis_contig4	83.3	1.3E-19	464	369	tig00030018_pilon	278180	278087	96
Travis_contig4	85.7	1.52E-19	83	1	tig00027957_pilon	354911	354828	84
Travis_contig4	85.2	1.7E-19	87	1	tig00027479_pilon	724290	724203	88
Travis_contig4	83.5	1.78E-19	90	1	tig00029333_pilon	30071	29981	91
Travis_contig4	86.1	1.86E-19	7	84	tig00028170_pilon	5122	5044	79
Travis_contig4	86.8	2.73E-19	2527	2602	tig00027434_pilon	213659	213584	76
Travis_contig4	82.5	3.58E-19	446	351	tig00030635_pilon	90302	90207	97
Travis_contig4	83.9	3.63E-19	86	1	tig00010364_pilon	39543	39457	87
Travis_contig4	91	3.85E-19	576	510	tig00027616_pilon	111380	111315	67
Travis_contig4	83.5	4.57E-19	84	1	tig00008636_pilon	4720	4636	85
Travis_contig4	83.5	4.85E-19	84	1	tig00003352_pilon	7913	7829	85
Travis_contig4	82.5	5E-19	1	96	tig00029185_pilon	33233	33138	97
Travis_contig4	82.5	5E-19	96	1	tig00029185_pilon	46989	46894	97
Travis_contig4	84.7	5.22E-19	1	84	tig00028576_pilon	197191	197107	85
Travis_contig4	83.5	5.28E-19	84	1	tig00009462_pilon	7288	7204	85
Travis_contig4	83.5	5.9E-19	1	84	tig00003719_pilon	9355	9271	85
Travis_contig4	83.5	5.94E-19	1	84	tig00028837_pilon	8602	8518	85
Travis_contig4	75	6.17E-19	2347	2484	tig00031736_pilon	79915	79767	152
Travis_contig4	83.5	6.42E-19	84	1	tig00028365_pilon	12561	12477	85
Travis_contig4	83.5	6.45E-19	1	84	tig00001451_pilon	9840	9756	85
Travis_contig4	83	6.72E-19	87	1	tig00002957_pilon	12317	12230	88
Travis_contig4	71.2	7.4E-19	2811	2606	tig00001110_pilon	46042	45837	208
Travis_contig4	83.5	7.41E-19	84	1	tig00029760_pilon	22968	22884	85
Travis_contig4	83.5	7.41E-19	84	1	tig00029760_pilon	13196	13112	85
Travis_contig4	77.6	7.96E-19	2762	2877	tig00000838_pilon	154286	154171	116
Travis_contig4	84.5	8.42E-19	83	1	tig00004050_pilon	90908	90825	84
Travis_contig4	83.5	9.74E-19	84	1	tig00030652_pilon	17008	16924	85
Travis_contig4	84.5	1.14E-18	83	1	tig00001977_pilon	53763	53680	84
Travis_contig4	84.5	1.14E-18	83	1	tig00001977_pilon	33459	33376	84
Travis_contig4	77.6	1.34E-18	2484	2372	tig00027616_pilon	119241	119119	125
Travis_contig4	80	1.37E-18	2186	2078	tig00028586_pilon	652962	652854	110
Travis_contig4	83.5	1.46E-18	1	84	tig00031733_pilon	40298	40214	85
Travis_contig4	87.8	1.55E-18	74	1	tig00027198_pilon	661765	661692	74
Travis_contig4	83.3	1.59E-18	1	83	tig00011730_pilon	5034	4951	84
Travis_contig4	78.6	1.74E-18	464	351	tig00028380_pilon	94353	94239	117
Travis_contig4	83.9	1.75E-18	86	1	tig00027237_pilon	650204	650118	87
Travis_contig4	83.5	1.88E-18	1	84	tig00029199_pilon	9088	9004	85
Travis_contig4	83.5	1.96E-18	84	1	tig00029815_pilon	18428	18344	85
Travis_contig4	94.8	2.05E-18	374	317	tig00000949_pilon	531953	531896	58
Travis_contig4	83.5	2.22E-18	1	84	tig00008938_pilon	3641	3557	85
Travis_contig4	83.3	2.25E-18	1	83	tig00001451_pilon	84	1	84
Travis_contig4	90.6	2.33E-18	2141	2078	tig00027270_pilon	169967	169904	64
Travis_contig4	70.1	2.45E-18	2305	2514	tig00028958_pilon	357056	356823	241
Travis_contig4	86.1	2.7E-18	84	7	tig00028551_pilon	288966	288888	79
Travis_contig4	83.5	2.94E-18	84	1	tig00004050_pilon	80530	80446	85
Travis_contig4	83.5	2.99E-18	84	1	tig00029605_pilon	84124	84040	85
Travis_contig4	83.5	3.01E-18	84	1	tig00004741_pilon	630	546	85
Travis_contig4	88.4	3.41E-18	15	83	tig00029301_pilon	94362	94294	69
Travis_contig4	83.5	3.99E-18	84	1	tig00001977_pilon	43365	43281	85
Travis_contig4	83.5	4.03E-18	84	1	tig00027703_pilon	41437	41353	85
Travis_contig4	83.5	4.04E-18	84	1	tig00003896_pilon	117658	117574	85
Travis_contig4	82.2	4.72E-18	1	89	tig00007951_pilon	101945	101856	90
Travis_contig4	84.5	4.89E-18	1	83	tig00027927_pilon	301309	301226	84
Travis_contig4	67.1	5.27E-18	2245	2519	tig00004414_pilon	432296	431982	322
Travis_contig4	83.5	5.45E-18	84	1	tig00006009_pilon	80470	80386	85
Travis_contig4	83.5	6.22E-18	1	84	tig00000087_pilon	179337	179253	85
Travis_contig4	75.6	6.28E-18	2372	2484	tig00027455_pilon	149983	149855	131
Travis_contig4	83.3	6.46E-18	1	83	tig00028527_pilon	12168	12085	84
Travis_contig4	83	6.82E-18	87	1	tig00028335_pilon	203773	203686	88
Travis_contig4	83.5	6.82E-18	84	1	tig00028335_pilon	195159	195075	85
Travis_contig4	83.5	7.57E-18	84	1	tig00029333_pilon	20201	20117	85
Travis_contig4	83.5	7.85E-18	84	1	tig00029761_pilon	7600	7516	85
Travis_contig4	83.5	7.93E-18	1	84	tig00030764_pilon	6750	6666	85
Travis_contig4	80.6	7.95E-18	453	351	tig00028135_pilon	707918	707818	103
Travis_contig4	93.1	8.14E-18	373	317	tig00030510_pilon	17328	17271	58
Travis_contig4	70.8	8.61E-18	2606	2812	tig00006607_pilon	28009	27803	209
Travis_contig4	83.5	8.75E-18	84	1	tig00029291_pilon	265044	264960	85
Travis_contig4	81.5	8.84E-18	1	91	tig00028197_pilon	28778	28687	92
Travis_contig4	83.5	1.03E-17	1	84	tig00027870_pilon	270285	270201	85
Travis_contig4	83.5	1.03E-17	1	84	tig00027870_pilon	280310	280226	85
Travis_contig4	83.3	1.05E-17	83	1	tig00004741_pilon	10310	10227	84
Travis_contig4	84.5	1.06E-17	83	1	tig00003457_pilon	323909	323826	84
Travis_contig4	83.5	1.13E-17	84	1	tig00002320_pilon	342595	342511	85
Travis_contig4	73.3	1.26E-17	2877	2732	tig00029773_pilon	364276	364131	146
Travis_contig4	84.7	1.29E-17	84	1	tig00029044_pilon	19212	19129	85
Travis_contig4	83.5	1.31E-17	84	1	tig00027297_pilon	103844	103760	85
Travis_contig4	83.5	1.31E-17	84	1	tig00027297_pilon	94252	94168	85
Travis_contig4	88.1	1.42E-17	67	1	tig00031084_pilon	105298	105232	67
Travis_contig4	83.3	1.57E-17	1	83	tig00027337_pilon	119636	119553	84
Travis_contig4	100	1.78E-17	379	333	tig00028525_pilon	73115	73069	47
Travis_contig4	83.5	2.14E-17	84	1	tig00027237_pilon	640419	640335	85
Travis_contig4	85.5	2.42E-17	2527	2602	tig00027951_pilon	208841	208768	76
Travis_contig4	83.3	2.48E-17	83	1	tig00028750_pilon	8494	8411	84
Travis_contig4	84.1	2.52E-17	87	1	tig00027479_pilon	726558	726472	88
Travis_contig4	84.5	2.56E-17	1	84	tig00027504_pilon	913935	913853	84
Travis_contig4	83.5	2.94E-17	84	1	tig00028410_pilon	729496	729412	85
Travis_contig4	82.8	3.01E-17	86	1	tig00006607_pilon	143641	143555	87
Travis_contig4	83.5	3.35E-17	1	84	tig00000842_pilon	9625	9541	85
Travis_contig4	83.3	4.1E-17	1	83	tig00003759_pilon	11469	11386	84
Travis_contig4	83.5	4.55E-17	84	1	tig00027247_pilon	700413	700329	85
Travis_contig4	73.5	5.31E-17	2052	2184	tig00030635_pilon	4010	3888	136
Travis_contig4	83.3	5.41E-17	83	1	tig00027861_pilon	233811	233728	84
Travis_contig4	79.1	5.82E-17	464	356	tig00028586_pilon	652962	652854	110
Travis_contig4	70.3	6.17E-17	2606	2812	tig00027945_pilon	23519	23313	209
Travis_contig4	80.4	6.42E-17	2175	2073	tig00004414_pilon	70145	70041	107
Travis_contig4	85.3	6.9E-17	2527	2601	tig00027929_pilon	103041	102969	75
Travis_contig4	73.5	6.93E-17	2184	2052	tig00005725_pilon	136205	136083	136
Travis_contig4	73.5	6.93E-17	2052	2184	tig00005725_pilon	174245	174123	136
Travis_contig4	83.8	7.23E-17	1	79	tig00029530_pilon	47850	47771	80
Travis_contig4	85.3	7.88E-17	351	425	tig00027271_pilon	505794	505720	75
Travis_contig4	82	8.34E-17	88	1	tig00029815_pilon	33256	33169	89
Travis_contig4	83.3	9.36E-17	1	83	tig00028243_pilon	830912	830829	84
Travis_contig4	82.6	1.02E-16	1	85	tig00028249_pilon	59839	59754	86
Travis_contig4	83.3	1.03E-16	83	1	tig00028410_pilon	739569	739486	84
Travis_contig4	70	1.07E-16	2674	2853	tig00001297_pilon	52920	52741	180
Travis_contig4	82.4	1.31E-16	1	84	tig00028578_pilon	9128	9044	85
Travis_contig4	84	1.53E-16	7	86	tig00028987_pilon	274056	273976	81
Travis_contig4	94.3	1.67E-16	53	1	tig00027859_pilon	96917	96865	53
Travis_contig4	76.2	1.76E-16	2520	2384	tig00029306_pilon	349974	349833	143
Travis_contig4	81.4	2.18E-16	1	84	tig00009511_pilon	31903	31818	86
Travis_contig4	86.3	2.35E-16	2599	2527	tig00030018_pilon	412679	412609	73
Travis_contig4	86.3	2.35E-16	2527	2599	tig00030018_pilon	416326	416256	73
Travis_contig4	69.9	2.54E-16	2606	2812	tig00029857_pilon	1940	1738	209
Travis_contig4	84.3	2.76E-16	92	11	tig00028162_pilon	401327	401246	83
Travis_contig4	82.1	2.98E-16	1	83	tig00027360_pilon	55781	55698	84
Travis_contig4	68	3.02E-16	2509	2305	tig00027511_pilon	300176	299945	244
Travis_contig4	82.4	3.27E-16	84	1	tig00028763_pilon	24052	23968	85
Travis_contig4	68.5	3.44E-16	2616	2852	tig00028361_pilon	29648	29412	238
Travis_contig4	82.4	3.57E-16	1	84	tig00028249_pilon	66388	66304	85
Travis_contig4	80.6	3.91E-16	351	453	tig00027629_pilon	5519	5421	103
Travis_contig4	81.6	4.4E-16	1	86	tig00028141_pilon	258086	258000	87
Travis_contig4	82.4	4.4E-16	1	84	tig00028141_pilon	267544	267460	85
Travis_contig4	73.1	6.47E-16	330	460	tig00030635_pilon	4010	3890	134
Travis_contig4	70	7.52E-16	2674	2853	tig00028517_pilon	450954	450775	180
Travis_contig4	97.9	7.58E-16	2101	2055	tig00028525_pilon	73115	73069	47
Travis_contig4	79.4	7.82E-16	453	351	tig00004414_pilon	70145	70041	107
Travis_contig4	73.1	8.44E-16	460	330	tig00005725_pilon	136203	136083	134
Travis_contig4	73.1	8.44E-16	330	460	tig00005725_pilon	174245	174125	134
Travis_contig4	84	8.55E-16	2601	2527	tig00027313_pilon	28431	28359	75
Travis_contig4	82.4	9.09E-16	84	1	tig00027237_pilon	449467	449383	85
Travis_contig4	81.4	9.23E-16	1	85	tig00000087_pilon	169160	169075	86
Travis_contig4	82.1	9.44E-16	1	83	tig00028576_pilon	187015	186932	84
Travis_contig4	91.4	1.06E-15	2096	2039	tig00000949_pilon	531953	531896	58
Travis_contig4	82.4	1.15E-15	1	84	tig00030613_pilon	42239	42155	85
Travis_contig4	88.9	1.34E-15	2086	2148	tig00028172_pilon	52532	52471	63
Travis_contig4	82.1	1.45E-15	83	1	tig00027454_pilon	123823	123740	84
Travis_contig4	83.1	1.55E-15	2603	2527	tig00030020_pilon	91300	91226	77
Travis_contig4	83.1	1.6E-15	2603	2527	tig00028757_pilon	8973	8899	77
Travis_contig4	83.8	2.14E-15	7	85	tig00027208_pilon	166815	166736	80
Travis_contig4	81	2.35E-15	83	1	tig00002572_pilon	10663	10580	84
Travis_contig4	87.1	2.44E-15	2078	2139	tig00008329_pilon	29627	29566	62
Travis_contig4	81.6	2.45E-15	1	86	tig00001008_pilon	1383858	1383772	87
Travis_contig4	83.8	2.73E-15	2600	2527	tig00028701_pilon	9162	9091	74
Travis_contig4	76.9	3.1E-15	91	1	tig00003733_pilon	1938368	1938265	104
Travis_contig4	81.2	3.15E-15	84	1	tig00029185_pilon	37589	37505	85
Travis_contig4	81.2	3.21E-15	1	83	tig00030822_pilon	108576	108492	85
Travis_contig4	81.2	3.52E-15	1	84	tig00031734_pilon	7643	7559	85
Travis_contig4	83.1	3.69E-15	2527	2603	tig00008000_pilon	216693	216619	77
Travis_contig4	89.7	4.21E-15	2095	2039	tig00030510_pilon	17328	17271	58
Travis_contig4	83.6	4.92E-15	2599	2527	tig00028756_pilon	17930	17860	73
Travis_contig4	74.4	5.19E-15	351	464	tig00029021_pilon	27734	27611	125
Travis_contig4	83.3	5.21E-15	7	83	tig00028985_pilon	297088	297011	78
Travis_contig4	73	5.96E-15	2315	2461	tig00030717_pilon	140558	140400	163
Travis_contig4	70.8	6.49E-15	2674	2827	tig00028198_pilon	17815	17662	154
Travis_contig4	68.8	7.52E-15	576	351	tig00007610_pilon	111224	111015	240
Travis_contig4	81.4	7.94E-15	1	84	tig00028585_pilon	6392	6307	86
Travis_contig4	67.9	8.38E-15	2832	2615	tig00027986_pilon	388958	388741	218
Travis_contig4	74.2	8.81E-15	460	330	tig00029868_pilon	72186	72064	132
Travis_contig4	81.2	9.1E-15	90	7	tig00030176_pilon	26920	26836	85
Travis_contig4	91.1	9.53E-15	576	521	tig00004414_pilon	61471	61416	56
Travis_contig4	79.5	9.56E-15	1	83	tig00028233_pilon	448125	448054	83
Travis_contig4	70.2	1.17E-14	2521	2331	tig00027957_pilon	443163	442952	215
Travis_contig4	94	1.43E-14	527	576	tig00029173_pilon	187646	187597	50
Travis_contig4	84.7	1.75E-14	2529	2600	tig00000838_pilon	144198	144129	72
Travis_contig4	70.8	1.86E-14	2674	2827	tig00004050_pilon	4048	3895	154
Travis_contig4	83.3	1.93E-14	7	83	tig00027938_pilon	716942	716865	78
Travis_contig4	83.6	2.03E-14	2599	2527	tig00027832_pilon	99199	99129	73
Travis_contig4	87.1	2.12E-14	2139	2078	tig00003759_pilon	356109	356048	62
Travis_contig4	80.5	2.15E-14	1	86	tig00029301_pilon	61731	61645	87
Travis_contig4	87.1	2.27E-14	2078	2139	tig00027627_pilon	384009	383948	62
Travis_contig4	81	2.34E-14	83	1	tig00029044_pilon	26267	26184	84
Travis_contig4	69	3.34E-14	576	356	tig00028233_pilon	163761	163539	242
Travis_contig4	87.1	4.08E-14	2078	2139	tig00000241_pilon	615353	615292	62
Travis_contig4	87.1	4.08E-14	2078	2139	tig00000241_pilon	629619	629558	62
Travis_contig4	82.7	5.13E-14	2601	2527	tig00027270_pilon	130129	130057	75
Travis_contig4	85.9	5.13E-14	419	356	tig00027270_pilon	169967	169904	64
Travis_contig4	87.1	5.77E-14	2078	2139	tig00027444_pilon	721837	721776	62
Travis_contig4	87.1	5.77E-14	2078	2139	tig00027444_pilon	726949	726888	62
Travis_contig4	87.1	6.01E-14	83	22	tig00029504_pilon	697269	697208	62
Travis_contig4	80.7	6.15E-14	83	1	tig00001383_pilon	608013	607934	83
Travis_contig4	81.6	6.27E-14	2305	2387	tig00027679_pilon	912983	912899	87
Travis_contig4	84.6	7.24E-14	415	351	tig00030727_pilon	81971	81907	65
Travis_contig4	87.1	7.42E-14	2078	2139	tig00027699_pilon	273739	273678	62
Travis_contig4	87.1	7.42E-14	2078	2139	tig00027699_pilon	278800	278739	62
Travis_contig4	85.7	9.04E-14	415	353	tig00028698_pilon	118727	118665	63
Travis_contig4	83.1	9.35E-14	2382	2308	tig00005696_pilon	4397	4323	77
Travis_contig4	78.3	1.16E-13	1	83	tig00028233_pilon	450360	450289	83
Travis_contig4	85.5	1.16E-13	415	354	tig00028701_pilon	20809	20748	62
Travis_contig4	82.3	1.28E-13	87	10	tig00029046_pilon	1880276	1880198	79
Travis_contig4	70.1	1.33E-13	2827	2674	tig00028133_pilon	9968	9815	154
Travis_contig4	79.8	2.22E-13	1	88	tig00030041_pilon	14288	14201	89
Travis_contig4	81.2	2.56E-13	1	84	tig00030276_pilon	100655	100573	85
Travis_contig4	71.6	2.59E-13	2674	2827	tig00027699_pilon	378276	378123	155
Travis_contig4	80.7	2.66E-13	2385	2305	tig00028078_pilon	1220024	1219942	83
Travis_contig4	67.3	2.82E-13	2832	2609	tig00000964_pilon	23498	23273	226
Travis_contig4	67.7	3.04E-13	2828	2609	tig00030214_pilon	65768	65543	226
Travis_contig4	79.8	3.52E-13	1	83	tig00030740_pilon	90035	89952	84
Travis_contig4	85.7	3.76E-13	2527	2589	tig00027927_pilon	47974	47912	63
Travis_contig4	84.6	3.78E-13	22	86	tig00003633_pilon	514570	514506	65
Travis_contig4	85.7	4E-13	2589	2527	tig00003734_pilon	92831	92769	63
Travis_contig4	81.7	4.11E-13	2308	2387	tig00030063_pilon	139696	139617	82
Travis_contig4	85.5	4.44E-13	23	84	tig00008823_pilon	41782	41721	62
Travis_contig4	84.4	5.61E-13	356	419	tig00027693_pilon	51819	51756	64
Travis_contig4	79.8	5.91E-13	83	1	tig00028763_pilon	30091	30008	84
Travis_contig4	84.4	6.32E-13	356	419	tig00006427_pilon	133205	133142	64
Travis_contig4	81.3	7.46E-13	7	85	tig00000838_pilon	137934	137855	80
Travis_contig4	85	9.14E-13	356	415	tig00030889_pilon	17435	17376	60
Travis_contig4	80.2	1.16E-12	86	7	tig00027350_pilon	131403	131323	81
Travis_contig4	70.1	1.38E-12	2827	2674	tig00001424_pilon	502111	501958	154
Travis_contig4	70.1	1.6E-12	2674	2827	tig00008254_pilon	69088	68935	154
Travis_contig4	79.8	1.64E-12	83	1	tig00027237_pilon	458855	458772	84
Travis_contig4	70.4	1.72E-12	2832	2681	tig00008600_pilon	22693	22543	152
Travis_contig4	85	2.1E-12	415	356	tig00027774_pilon	18519	18460	60
Travis_contig4	80.8	2.23E-12	7	83	tig00009441_pilon	198907	198830	78
Travis_contig4	74.8	2.6E-12	2392	2484	tig00000838_pilon	137442	137336	107
Travis_contig4	84.4	2.6E-12	419	356	tig00000838_pilon	153001	152938	64
Travis_contig4	74.2	3.54E-12	464	351	tig00031764_pilon	469464	469347	120
Travis_contig4	83.1	4.17E-12	351	415	tig00029898_pilon	100665	100601	65
Travis_contig4	69.4	4.29E-12	2510	2335	tig00027900_pilon	803396	803223	186
Travis_contig4	85	4.36E-12	415	356	tig00030003_pilon	32657	32598	60
Travis_contig4	68.9	4.94E-12	2298	2521	tig00027495_pilon	117302	117107	228
Travis_contig4	81.8	6.05E-12	2186	2111	tig00027957_pilon	442912	442837	77
Travis_contig4	68.2	6.15E-12	2873	2674	tig00029619_pilon	85757	85558	201
Travis_contig4	66.5	7.34E-12	2308	2543	tig00027452_pilon	233146	232891	266
Travis_contig4	84.1	8.46E-12	364	426	tig00028172_pilon	52532	52471	63
Travis_contig4	83.3	8.72E-12	356	415	tig00027695_pilon	18685	18626	60
Travis_contig4	83.3	8.72E-12	356	415	tig00027695_pilon	23571	23512	60
Travis_contig4	83.3	8.89E-12	415	356	tig00028756_pilon	23717	23658	60
Travis_contig4	83.3	8.89E-12	415	356	tig00028756_pilon	9138	9079	60
Travis_contig4	70.8	1.14E-11	2461	2291	tig00028426_pilon	70883	70718	178
Travis_contig4	83.3	1.54E-11	356	415	tig00008329_pilon	29627	29568	60
Travis_contig4	85	1.66E-11	356	415	tig00030111_pilon	164194	164135	60
Travis_contig4	80.2	1.68E-11	2387	2308	tig00028928_pilon	124710	124631	81
Travis_contig4	83.3	1.88E-11	415	356	tig00027313_pilon	19725	19666	60
Travis_contig4	76.7	2.48E-11	2087	2187	tig00029333_pilon	69048	68950	103
Travis_contig4	68.8	2.53E-11	2674	2845	tig00031226_pilon	9131	8960	173
Travis_contig4	82.8	2.66E-11	419	356	tig00027270_pilon	125971	125908	64
Travis_contig4	80.5	2.86E-11	2387	2308	tig00029291_pilon	55016	54937	82
Travis_contig4	82.8	3.07E-11	356	419	tig00027857_pilon	249812	249749	64
Travis_contig4	76.5	3.12E-11	2184	2091	tig00007453_pilon	10426	10332	98
Travis_contig4	83.3	3.52E-11	415	356	tig00028757_pilon	178	119	60
Travis_contig4	83.3	3.67E-11	415	356	tig00027832_pilon	90286	90227	60
Travis_contig4	81.5	5.08E-11	351	415	tig00029898_pilon	110115	110051	65
Travis_contig4	83.3	6.01E-11	415	356	tig00029583_pilon	108446	108387	60
Travis_contig4	79.2	6.91E-11	86	162	tig00028965_pilon	1703503	1703427	77
Travis_contig4	69.5	6.93E-11	2674	2827	tig00028336_pilon	222379	222226	154
Travis_contig4	78.6	7.89E-11	1	82	tig00028915_pilon	2233681	2233598	84
Travis_contig4	83.3	1.08E-10	415	356	tig00029037_pilon	270337	270278	60
Travis_contig4	83.3	1.08E-10	356	415	tig00029037_pilon	276384	276325	60
Travis_contig4	83.3	1.14E-10	415	356	tig00029308_pilon	140772	140713	60
Travis_contig4	75.3	1.17E-10	2681	2769	tig00007059_pilon	66744	66656	89
Travis_contig4	83.3	1.19E-10	415	356	tig00029073_pilon	51932	51873	60
Travis_contig4	83.3	1.34E-10	415	356	tig00003759_pilon	356107	356048	60
Travis_contig4	83.3	1.43E-10	356	415	tig00027627_pilon	384009	383950	60
Travis_contig4	67.1	1.69E-10	2308	2520	tig00005696_pilon	2618	2404	240
Travis_contig4	66.8	2.53E-10	2807	2609	tig00028576_pilon	181901	181703	199
Travis_contig4	80.5	2.57E-10	464	389	tig00027957_pilon	442912	442837	77
Travis_contig4	83.3	2.58E-10	415	356	tig00000241_pilon	191838	191779	60
Travis_contig4	83.3	2.58E-10	415	356	tig00000241_pilon	184946	184887	60
Travis_contig4	83.3	2.58E-10	356	415	tig00000241_pilon	615353	615294	60
Travis_contig4	83.3	2.58E-10	356	415	tig00000241_pilon	629619	629560	60
Travis_contig4	69.1	2.74E-10	2877	2726	tig00029422_pilon	49777	49626	152
Travis_contig4	68.8	2.82E-10	2827	2674	tig00028557_pilon	55412	55259	154
Travis_contig4	78.6	3.19E-10	2308	2387	tig00030263_pilon	179358	179276	84
Travis_contig4	83.3	3.64E-10	356	415	tig00027444_pilon	721837	721778	60
Travis_contig4	83.3	3.64E-10	356	415	tig00027444_pilon	726949	726890	60
Travis_contig4	83.3	4.68E-10	356	415	tig00027699_pilon	273739	273680	60
Travis_contig4	83.3	4.68E-10	356	415	tig00027699_pilon	278800	278741	60
Travis_contig4	90.7	4.73E-10	359	317	tig00007934_pilon	16230	16188	43
Travis_contig4	68.1	5.04E-10	2846	2687	tig00008218_pilon	12503	12344	160
Travis_contig4	81.7	5.24E-10	415	356	tig00008893_pilon	23219	23160	60
Travis_contig4	97.3	7.35E-10	47	83	tig00028233_pilon	520958	520922	37
Travis_contig4	68.1	7.5E-10	2846	2687	tig00003124_pilon	16139	15980	160
Travis_contig4	81.2	8.98E-10	16	83	tig00027957_pilon	78258	78190	69
Travis_contig4	68.1	1.45E-09	2687	2846	tig00030020_pilon	20050	19891	160
Travis_contig4	81.7	1.5E-09	415	356	tig00028757_pilon	14810	14751	60
Travis_contig4	94.6	3.5E-09	576	540	tig00029541_pilon	54154	54118	37
Travis_contig4	83.6	3.83E-09	2232	2286	tig00029173_pilon	187646	187592	55
Travis_contig4	70.7	5.48E-09	2385	2523	tig00002320_pilon	184986	184843	147
Travis_contig4	69.6	6.16E-09	2687	2853	tig00030708_pilon	57954	57788	171
Travis_contig4	75.6	6.36E-09	2305	2387	tig00000573_pilon	198895	198808	90
Travis_contig4	76.6	6.99E-09	330	406	tig00029296_pilon	103415	103339	77
Travis_contig4	68.5	7.01E-09	2846	2687	tig00029285_pilon	10172	10013	162
Travis_contig4	78.7	8.26E-09	576	502	tig00029868_pilon	72316	72244	75
Travis_contig4	94.6	8.92E-09	540	576	tig00004414_pilon	432296	432260	37
Travis_contig4	67.5	8.94E-09	2687	2846	tig00030544_pilon	34814	34655	160
Travis_contig4	77.6	9.47E-09	2308	2387	tig00027978_pilon	1097851	1097769	85
Travis_contig4	78	1.56E-08	2308	2387	tig00028199_pilon	112107	112028	82
Travis_contig4	67.5	0.000000017	2846	2687	tig00030681_pilon	41936	41777	160
Travis_contig4	68.4	1.79E-08	2877	2726	tig00000293_pilon	156446	156295	152
Travis_contig4	97.1	1.94E-08	317	350	tig00029074_pilon	106545	106512	34
Travis_contig4	97.1	1.94E-08	350	317	tig00029074_pilon	48757	48724	34
Travis_contig4	66.2	2.21E-08	2669	2866	tig00004565_pilon	51344	51147	198
Travis_contig4	82.1	2.23E-08	2603	2548	tig00008893_pilon	32046	31993	56
Travis_contig4	67.5	2.51E-08	2687	2846	tig00007286_pilon	17095	16936	160
Travis_contig4	78	2.53E-08	2387	2308	tig00002108_pilon	159839	159760	82
Travis_contig4	68.2	3.08E-08	2674	2827	tig00003734_pilon	236419	236266	154
Travis_contig4	68.1	3.48E-08	2671	2814	tig00031355_pilon	33122	32979	144
Travis_contig4	80.6	0.000000046	464	398	tig00030779_pilon	16060	15996	67
Travis_contig4	66.3	4.65E-08	2671	2866	tig00030159_pilon	48478	48283	196
Travis_contig4	70.9	7.24E-08	2459	2329	tig00028775_pilon	84794	84660	141
Travis_contig4	73.2	0.00000009	2215	2323	tig00030635_pilon	3830	3725	112
Travis_contig4	66.2	9.28E-08	2669	2866	tig00001654_pilon	61354	61157	198
Travis_contig4	82.1	9.62E-08	521	576	tig00030729_pilon	26206	26155	56
Travis_contig4	66.2	9.82E-08	2866	2669	tig00004905_pilon	133208	133011	198
Travis_contig4	80	0.000000101	2603	2540	tig00003633_pilon	208183	208119	65
Travis_contig4	73.2	0.000000117	2323	2215	tig00005725_pilon	136368	136263	112
Travis_contig4	73.2	0.000000117	2215	2323	tig00005725_pilon	174065	173960	112
Travis_contig4	71.9	0.000000122	2873	2778	tig00029008_pilon	48923	48828	96
Travis_contig4	71.9	0.000000122	2873	2778	tig00029008_pilon	41086	40991	96
Travis_contig4	81.5	0.000000128	2538	2591	tig00000087_pilon	53850	53797	54
Travis_contig4	91.9	0.000000142	317	353	tig00008715_pilon	118189	118153	37
Travis_contig4	81.5	0.000000155	2591	2538	tig00031736_pilon	59957	59904	54
Travis_contig4	68.8	0.000000156	2671	2814	tig00029333_pilon	155420	155278	144
Travis_contig4	66.2	0.000000172	2866	2669	tig00031762_pilon	471948	471751	198
Travis_contig4	68.3	0.000000196	2459	2308	tig00029504_pilon	697211	697067	167
Travis_contig4	66.5	0.0000002	2308	2530	tig00000838_pilon	138070	137846	242
Travis_contig4	81.5	0.000000223	2538	2591	tig00027551_pilon	142379	142326	54
Travis_contig4	81.5	0.000000234	2538	2591	tig00028459_pilon	277469	277416	54
Travis_contig4	86	0.000000245	2081	2039	tig00007934_pilon	16230	16188	43
Travis_contig4	68.6	0.000000258	2308	2459	tig00028987_pilon	274192	274037	169
Travis_contig4	82.1	0.000000295	576	521	tig00006206_pilon	41099	41048	56
Travis_contig4	67.6	0.000000312	2460	2308	tig00027350_pilon	131334	131187	170
Travis_contig4	68.4	0.000000341	2308	2459	tig00028728_pilon	144791	144628	171
Travis_contig4	91.9	0.000000398	564	528	tig00030018_pilon	557784	557748	37
Travis_contig4	66.7	0.0000006	2680	2853	tig00031762_pilon	447119	446946	174
Travis_contig4	89.5	0.000000645	539	576	tig00028229_pilon	203222	203185	38
Travis_contig4	93.9	0.000000664	2341	2309	tig00028199_pilon	174713	174681	33
Travis_contig4	71.6	0.000000692	2783	2877	tig00003823_pilon	28189	28095	95
Travis_contig4	71.6	0.000000698	2783	2877	tig00029593_pilon	32812	32718	95
Travis_contig4	67.6	0.00000077	2308	2460	tig00027938_pilon	717078	716931	170
Travis_contig4	84.3	0.000000824	576	526	tig00029074_pilon	235339	235293	51
Travis_contig4	66.9	0.000000958	2687	2846	tig00029891_pilon	15718	15559	160
Travis_contig4	88.9	0.00000102	2508	2473	tig00028552_pilon	8726	8691	36
Travis_contig4	66.9	0.00000108	2687	2846	tig00003614_pilon	113828	113669	160
Travis_contig4	73.7	0.00000136	2460	2364	tig00027198_pilon	653654	653569	99
Travis_contig4	82.7	0.00000137	2087	2138	tig00027647_pilon	581109	581058	52
Travis_contig4	74.7	0.00000182	2433	2519	tig00029541_pilon	78376	78290	91
Travis_contig4	74.7	0.00000182	2519	2433	tig00029541_pilon	107015	106929	91
Travis_contig4	76.5	0.00000326	2484	2407	tig00028432_pilon	87015	86937	81
Travis_contig4	87.2	0.00000326	2424	2386	tig00028432_pilon	53195	53157	39
Travis_contig4	75.7	0.00000333	2459	2386	tig00006550_pilon	8599	8529	74
Travis_contig4	91.2	0.00000345	83	50	tig00027859_pilon	98049	98016	34
Travis_contig4	75	0.00000362	2056	2127	tig00029296_pilon	103411	103340	72
Travis_contig4	83	0.00000376	2543	2589	tig00002108_pilon	419890	419844	47
Travis_contig4	75.9	0.00000463	15	91	tig00027495_pilon	117179	117101	79
Travis_contig4	96.4	0.00000515	83	56	tig00031086_pilon	26771	26744	28
Travis_contig4	80.4	0.00000533	2358	2308	tig00001613_pilon	106622	106572	51
Travis_contig4	93.3	0.00000798	2415	2386	tig00008625_pilon	29203	29174	30
Travis_contig4	93.3	0.00000815	2415	2386	tig00031137_pilon	22593	22564	30
Travis_contig4	75	0.00000851	2386	2460	tig00000838_pilon	134877	134814	76
Travis_contig4	77.4	0.00000851	22	83	tig00000838_pilon	134184	134123	62
Travis_contig4	79.2	0.00000865	322	374	tig00028601_pilon	49684	49632	53
Travis_contig4	65.7	0.00000924	2686	2854	tig00028620_pilon	22395	22227	169
Travis_contig4	87.2	0.0000103	2386	2424	tig00000564_pilon	64155	64117	39
Travis_contig4	67	0.000011	2671	2853	tig00029773_pilon	368270	368087	185
Travis_contig4	66.5	0.000011	2308	2460	tig00027627_pilon	217564	217415	170
Travis_contig4	75.7	0.0000112	2386	2459	tig00030236_pilon	51920	51850	74
Travis_contig4	75.7	0.0000112	2386	2459	tig00030236_pilon	60955	60885	74
Travis_contig4	75.4	0.0000112	2460	2392	tig00009830_pilon	280997	280943	69
Travis_contig4	91.2	0.0000113	2308	2341	tig00029096_pilon	32409	32377	34
Travis_contig4	67.2	0.0000128	2459	2291	tig00029599_pilon	73630	73455	189
Travis_contig4	80.4	0.0000131	576	521	tig00027386_pilon	91685	91634	56
Travis_contig4	75.4	0.0000138	2755	2687	tig00001654_pilon	206989	206921	69
Travis_contig4	71.1	0.0000146	2877	2783	tig00029823_pilon	10363	10269	97
Travis_contig4	100	0.0000156	294	318	tig00028525_pilon	34770	34746	25
Travis_contig4	100	0.0000156	318	294	tig00028525_pilon	73009	72985	25
Travis_contig4	81.8	0.0000157	49	92	tig00009511_pilon	29638	29595	44
Travis_contig4	87.2	0.0000162	2386	2424	tig00028233_pilon	448171	448133	39
Travis_contig4	87.2	0.0000162	2386	2424	tig00028233_pilon	450406	450368	39
Travis_contig4	67.2	0.000017	2308	2415	tig00011730_pilon	5183	5050	137
Travis_contig4	67.2	0.000017	2415	2308	tig00008636_pilon	4620	4487	137
Travis_contig4	65.7	0.0000172	2854	2686	tig00030355_pilon	10283	10115	169
Travis_contig4	73	0.0000177	2386	2459	tig00008823_pilon	41841	41780	74
Travis_contig4	93.3	0.0000177	2415	2386	tig00029287_pilon	173560	173531	30
Travis_contig4	67.2	0.0000181	2415	2308	tig00003352_pilon	7813	7680	137
Travis_contig4	73.7	0.0000186	2460	2386	tig00001613_pilon	31007	30944	76
Travis_contig4	93.3	0.0000186	2386	2415	tig00028380_pilon	44468	44439	30
Travis_contig4	80.4	0.0000187	2358	2308	tig00027719_pilon	374014	373964	51
Travis_contig4	67.2	0.0000197	2415	2308	tig00009462_pilon	7188	7055	137
Travis_contig4	93.3	0.0000207	2428	2457	tig00027206_pilon	61589	61560	30
Travis_contig4	93.3	0.0000208	2386	2415	tig00028118_pilon	130297	130268	30
Travis_contig4	73.3	0.0000209	2460	2386	tig00009141_pilon	9875	9814	75
Travis_contig4	67.2	0.000022	2308	2415	tig00003719_pilon	9504	9371	137
Travis_contig4	76.3	0.0000221	2461	2386	tig00027479_pilon	724229	724156	76
Travis_contig4	67.2	0.0000222	2308	2415	tig00028837_pilon	8751	8618	137
Travis_contig4	75.7	0.0000224	2459	2386	tig00008793_pilon	47533	47463	74
Travis_contig4	67.2	0.0000239	2415	2308	tig00028365_pilon	12461	12328	137
Travis_contig4	67.2	0.0000241	2308	2415	tig00001451_pilon	233	100	137
Travis_contig4	67.2	0.0000241	2308	2415	tig00001451_pilon	9989	9856	137
Travis_contig4	67.2	0.0000243	2308	2415	tig00028170_pilon	5277	5144	137
Travis_contig4	68.3	0.0000243	2308	2415	tig00030764_pilon	147648	147536	123
Travis_contig4	93.3	0.0000243	2386	2415	tig00029767_pilon	7901	7872	30
Travis_contig4	67.2	0.0000251	2415	2308	tig00002957_pilon	12214	12081	137
Travis_contig4	68.8	0.0000255	2308	2460	tig00009441_pilon	199029	198896	157
Travis_contig4	67.2	0.0000276	2415	2308	tig00029760_pilon	22868	22735	137
Travis_contig4	67.2	0.0000276	2415	2308	tig00029760_pilon	13096	12963	137
Travis_contig4	91.2	0.0000279	2341	2308	tig00008625_pilon	29104	29072	34
Travis_contig4	93.3	0.0000294	2415	2386	tig00027728_pilon	192908	192879	30
Travis_contig4	100	0.00003	318	294	tig00027454_pilon	127380	127356	25
Travis_contig4	90.6	0.0000314	2417	2386	tig00004050_pilon	90810	90779	32
Travis_contig4	90.6	0.0000314	2417	2386	tig00004050_pilon	80431	80400	32
Travis_contig4	67.2	0.0000322	2308	2415	tig00028620_pilon	8418	8285	137
Travis_contig4	74.3	0.0000342	2459	2386	tig00030912_pilon	13102	13032	74
Travis_contig4	67.2	0.0000345	2415	2308	tig00030723_pilon	15557	15424	137
Travis_contig4	67.2	0.0000345	2415	2308	tig00030723_pilon	9367	9234	137
Travis_contig4	93.3	0.0000346	2386	2415	tig00002320_pilon	180717	180688	30
Travis_contig4	86.8	0.0000363	46	83	tig00003763_pilon	157277	157240	38
Travis_contig4	93.3	0.0000369	2386	2415	tig00029280_pilon	313966	313937	30
Travis_contig4	80.9	0.0000407	2543	2589	tig00030775_pilon	95895	95849	47
Travis_contig4	90.6	0.0000427	2417	2386	tig00001977_pilon	53665	53634	32
Travis_contig4	65.7	0.0000431	2686	2854	tig00004772_pilon	116734	116566	169
Travis_contig4	67.2	0.0000434	2415	2308	tig00028552_pilon	8206	8073	137
Travis_contig4	90.6	0.0000443	2386	2417	tig00030878_pilon	27791	27760	32
Travis_contig4	65.7	0.0000444	2686	2854	tig00003665_pilon	2257	2089	169
Travis_contig4	73.3	0.0000448	2460	2386	tig00029599_pilon	128206	128145	75
Travis_contig4	68.3	0.0000475	2415	2308	tig00027861_pilon	457938	457826	123
Travis_contig4	91.2	0.0000484	2308	2341	tig00028529_pilon	106618	106586	34
Travis_contig4	91.2	0.0000484	2308	2341	tig00028529_pilon	109584	109552	34
Travis_contig4	66.5	0.0000494	2845	2674	tig00029338_pilon	2254	2083	173
Travis_contig4	80.4	0.0000503	576	521	tig00003228_pilon	70858	70807	56
Travis_contig4	93.3	0.0000509	2386	2415	tig00004905_pilon	197565	197536	30
Travis_contig4	93.3	0.0000514	2415	2386	tig00028603_pilon	361664	361635	30
Travis_contig4	90.6	0.0000518	2386	2417	tig00028371_pilon	31770	31739	32
Travis_contig4	93.3	0.0000532	2386	2415	tig00028366_pilon	432472	432443	30
Travis_contig4	96	0.0000533	318	294	tig00029754_pilon	980	956	25
Travis_contig4	90.6	0.0000535	2417	2386	tig00028025_pilon	31027	30996	32
Travis_contig4	67.2	0.0000543	2308	2415	tig00031733_pilon	30514	30381	137
Travis_contig4	90.6	0.0000544	2417	2386	tig00029914_pilon	114519	114488	32
Travis_contig4	93.3	0.000055	2415	2386	tig00028928_pilon	46068	46039	30
Travis_contig4	93.3	0.0000565	2386	2415	tig00028233_pilon	519859	519830	30
Travis_contig4	85.4	0.0000583	365	405	tig00027647_pilon	581109	581069	41
Travis_contig4	90.6	0.0000583	2417	2386	tig00006009_pilon	80371	80340	32
Travis_contig4	93.3	0.0000605	2386	2415	tig00030835_pilon	20052	20023	30
Travis_contig4	65.7	0.0000615	2686	2854	tig00030656_pilon	25703	25535	169
Travis_contig4	67.2	0.0000634	2308	2415	tig00029530_pilon	47999	47866	137
Travis_contig4	90.6	0.0000665	2386	2417	tig00000087_pilon	88066	88035	32
Travis_contig4	90	0.0000688	2386	2415	tig00008818_pilon	12055	12026	30
Travis_contig4	68.3	0.000069	2308	2415	tig00027957_pilon	210715	210603	123
Travis_contig4	93.3	0.000069	2415	2386	tig00027898_pilon	608935	608906	30
Travis_contig4	67.2	0.0000703	2308	2415	tig00029199_pilon	9237	9104	137
Travis_contig4	90.6	0.0000706	2386	2417	tig00027991_pilon	42355	42324	32
Travis_contig4	65.7	0.0000736	2854	2686	tig00029422_pilon	164831	164663	169
Travis_contig4	90.6	0.0000784	2417	2386	tig00008793_pilon	55154	55123	32
Travis_contig4	76.4	0.0000796	465	396	tig00002200_pilon	146400	146332	72
Travis_contig4	68.8	0.0000821	352	294	tig00028243_pilon	272679	272600	80
Travis_contig4	88.6	0.0000828	2307	2341	tig00008938_pilon	3791	3758	35
Travis_contig4	90.6	0.0000844	2417	2386	tig00001336_pilon	231878	231847	32
Travis_contig4	75	0.0000868	2692	2755	tig00027270_pilon	207518	207455	64
Travis_contig4	90.6	0.0000884	2386	2417	tig00027294_pilon	54988	54957	32
Travis_contig4	90.6	0.0000889	2386	2417	tig00009441_pilon	174618	174587	32
Travis_contig4	80.4	0.0000902	1726	1679	tig00030974_pilon	2781	2731	51
Travis_contig4	90.6	0.000092	2386	2417	tig00006607_pilon	53786	53755	32
Travis_contig4	80.4	0.0000962	1726	1679	tig00030414_pilon	12221	12171	51
Travis_contig4	90.6	0.000103	2417	2386	tig00007172_pilon	186544	186513	32
Travis_contig4	93.3	0.000104	2415	2386	tig00001383_pilon	607916	607887	30
Travis_contig4	91.2	0.000106	2308	2341	tig00028595_pilon	61911	61879	34
Travis_contig4	74.7	0.000107	2386	2459	tig00028985_pilon	297130	297069	75
Travis_contig4	75.7	0.000107	2386	2459	tig00028740_pilon	807782	807712	74
Travis_contig4	65.7	0.00011	2854	2686	tig00028158_pilon	52926	52758	169
Travis_contig4	67.2	0.000111	2415	2308	tig00029605_pilon	84024	83891	137
Travis_contig4	67.2	0.000112	2415	2308	tig00004741_pilon	10211	10078	137
Travis_contig4	67.2	0.000112	2415	2308	tig00004741_pilon	530	397	137
Travis_contig4	90.6	0.000115	2417	2386	tig00027551_pilon	299151	299120	32
Travis_contig4	100	0.000121	2392	2415	tig00002320_pilon	183088	183065	24
Travis_contig4	65.7	0.000125	2854	2686	tig00027190_pilon	84523	84355	169
Travis_contig4	72.7	0.000125	2744	2827	tig00027358_pilon	326874	326791	88
Travis_contig4	90.6	0.000127	2386	2417	tig00029301_pilon	61777	61746	32
Travis_contig4	90	0.000127	2415	2386	tig00030652_pilon	16908	16879	30
Travis_contig4	93.1	0.000127	2308	2336	tig00029301_pilon	94506	94478	29
Travis_contig4	90.6	0.000128	2386	2417	tig00029662_pilon	221087	221056	32
Travis_contig4	100	0.000129	2392	2415	tig00029280_pilon	314926	314903	24
Travis_contig4	72	0.000136	2782	2863	tig00030708_pilon	161253	161172	82
Travis_contig4	100	0.000138	2392	2415	tig00029044_pilon	238631	238608	24
Travis_contig4	65.7	0.000139	2686	2854	tig00003265_pilon	177205	177037	169
Travis_contig4	77.4	0.000139	374	322	tig00002642_pilon	5651	5599	53
Travis_contig4	93.1	0.000142	2415	2387	tig00029343_pilon	150052	150024	29
Travis_contig4	69.5	0.000145	2522	2386	tig00028884_pilon	108213	108081	141
Travis_contig4	90.3	0.000149	2417	2387	tig00001977_pilon	33361	33331	31
Travis_contig4	67.2	0.00015	2415	2308	tig00027703_pilon	50743	50610	137
Travis_contig4	67.2	0.00015	2415	2308	tig00027703_pilon	41337	41204	137
Travis_contig4	67.2	0.000151	2415	2308	tig00003896_pilon	117558	117425	137
Travis_contig4	96	0.000153	318	294	tig00005726_pilon	25047	25023	25
Travis_contig4	73.7	0.000154	2386	2460	tig00027208_pilon	166867	166804	76
Travis_contig4	67.2	0.000168	2308	2415	tig00027337_pilon	119785	119652	137
Travis_contig4	90.6	0.000182	2417	2386	tig00027927_pilon	240518	240487	32
Travis_contig4	90.6	0.000182	2386	2417	tig00027927_pilon	301355	301324	32
Travis_contig4	65.7	0.000183	2854	2686	tig00003633_pilon	293317	293149	169
Travis_contig4	90.6	0.000189	2417	2386	tig00028517_pilon	278065	278034	32
Travis_contig4	100	0.00019	333	355	tig00028525_pilon	73074	73052	23
Travis_contig4	90.6	0.000192	2417	2386	tig00001424_pilon	486712	486681	32
Travis_contig4	90	0.000192	2386	2415	tig00030690_pilon	12304	12275	30
Travis_contig4	90	0.000192	2415	2386	tig00030690_pilon	11887	11858	30
Travis_contig4	71.4	0.000197	2878	2795	tig00028233_pilon	462842	462759	84
Travis_contig4	80	0.000197	2472	2521	tig00027495_pilon	242382	242336	50
Travis_contig4	91.2	0.000197	2308	2341	tig00028233_pilon	519961	519929	34
Travis_contig4	90.6	0.000197	2386	2417	tig00028233_pilon	39748	39717	32
Travis_contig4	96.3	0.000197	2156	2182	tig00004414_pilon	150521	150495	27
Travis_contig4	74.7	0.000202	2460	2386	tig00027198_pilon	661706	661643	75
Travis_contig4	90	0.000219	2386	2415	tig00005331_pilon	24341	24312	30
Travis_contig4	78.7	0.000221	1723	1668	tig00001870_pilon	23542	23484	61
Travis_contig4	82.5	0.000226	1718	1679	tig00028886_pilon	12186	12149	40
Travis_contig4	67.2	0.000232	2308	2415	tig00000087_pilon	169309	169176	137
Travis_contig4	67.2	0.000232	2308	2415	tig00000087_pilon	179486	179353	137
Travis_contig4	90	0.000233	2386	2415	tig00028697_pilon	39146	39117	30
Travis_contig4	90	0.000233	2386	2415	tig00028697_pilon	48929	48900	30
Travis_contig4	90	0.000238	2386	2415	tig00006795_pilon	134	105	30
Travis_contig4	67.2	0.000254	2415	2308	tig00028335_pilon	203670	203537	137
Travis_contig4	67.2	0.000254	2415	2308	tig00028335_pilon	195059	194926	137
Travis_contig4	90.3	0.000254	2386	2416	tig00031734_pilon	169605	169575	31
Travis_contig4	96	0.000254	294	318	tig00028571_pilon	27766	27742	25
Travis_contig4	90	0.000255	2415	2386	tig00029815_pilon	18328	18299	30
Travis_contig4	67.2	0.000265	2415	2308	tig00028750_pilon	8395	8262	137
Travis_contig4	93.3	0.000265	2415	2386	tig00027511_pilon	1724901	1724872	30
Travis_contig4	90.6	0.000267	2417	2386	tig00000949_pilon	506717	506686	32
Travis_contig4	93.3	0.000269	2415	2386	tig00027479_pilon	726454	726425	30
Travis_contig4	90	0.000272	2386	2415	tig00027888_pilon	24673	24644	30
Travis_contig4	74.3	0.000277	2386	2459	tig00027401_pilon	97086	97016	74
Travis_contig4	67.2	0.000282	2415	2308	tig00029333_pilon	29965	29832	137
Travis_contig4	67.2	0.000282	2415	2308	tig00029333_pilon	20101	19968	137
Travis_contig4	96	0.000282	318	294	tig00030899_pilon	49043	49019	25
Travis_contig4	67.2	0.000293	2415	2308	tig00029761_pilon	7500	7367	137
Travis_contig4	67.2	0.000296	2308	2415	tig00030764_pilon	6899	6766	137
Travis_contig4	90.6	0.000297	2386	2417	tig00028135_pilon	250968	250937	32
Travis_contig4	67.2	0.000326	2415	2308	tig00029291_pilon	264944	264811	137
Travis_contig4	78.6	0.000326	521	576	tig00029291_pilon	217872	217821	56
[truncated: 1,044 more rows]
