# Supplementary material for: Untangling an insect’s virome from its endogenous viral elements
Source: BMC Genomics. 2023 Oct 24;24:636. doi: 10.1186/s12864-023-09737-z (PMC10594914; doi:10.1186/s12864-023-09737-z)
Supplement: Supplementary file 7 — Additional file 7: S1 File. Sequences of Trinity contigs flagged as Ambidensovirus sequences by TRAVIS. [file 12864_2023_9737_MOESM7_ESM.txt]

>Me202_ambidensovirus_Travis_contig1
CAATTATATAAGCGTAAGTCCAGAGCAATTTGGTTTTAATTATATAAGTGATTTGATTTATAGAAATTTCGA
TCCCTATACAAGTAATTATTATACAGAATCTGATAAACCTAAAGAATGTAATATATGTGGAATGATACACTA
TCGCAATATGACAAAAGAAAATTATGAAGATATGCATAATAGATATAAATTATGTTCATACGATCAAATTGT
AAAACGTATAAATAATTGTTATTTTTCTTTTTAGTCGAAAAGACATCTGGGACAAGCCGAACGGGGAATACT
GGCTGGGAGCGATGGAGCGATGCCGCGGGACATTTCCTGCGAATCATCAAGCAGTGAATTATGCGTCGAGGA
TAGTCAAGCTCCTAGGGGAAAAGATGATAAAACTAAAAAATCTAAAACGGGTACGAAAAACTCCTGGCTTCG
CCCGGAAAACGGGCCGATAAGTATACCAGATTTATTATATAAATTTCTATGTTGTTCCCCTGAGGCTTTTAT
GAATATAAAAGAATATTATCTAAACTCTAATTTAAATTACTTATGCGCGAAAAATAAATACGTAGATAGGGA
CATTGAGTTATGGTGTATCAAATTAATGCATTGGACACTCGACGATTATAATAATTACTATAAAGATGAAAC
TGTTTTCCCGTACTTTAATGCATATAATAGGTTCAGAGATCAAGTTTATTATAATATTACAGAGTCCGTACG
TATTGCCAATGAGTTATTATTATATCAGTTCGATAATAACACTGAAAATATATTTTATTTTCT
>Me202_ambidensovirus_Travis_contig2
TGAAAATATATTTTATTTTCTTACTGATTTAATCAACGTTTTAGATAAAAGAATACCAAAATGTAACACATT
GGCAATACTTACACCACCTAATGCGGGTAAAAATTATTTTTTTGACGCAGTCACTTCTTCTTTCATTAACTA
TGGTTTTCTTGGTACGGCAAATAAAACTAACAAATTCGCTTTCATGGAATCAGCCGGTAAACGGTTGGTTTT
ATGGAACGAGCCGAATTACGAAGCTCACCACGTCAATGAATTAAAAGCGTTATTAGGTGGTGATTCTTGTCG
TATTTCAGTTAAGTACAAATCAGATCAGGCACTTCAAGGTTCTCCTATTATTATTTTAACAAACGATAATTT
ATCTATATTTGGTATGTCGGCCTTTCAACCGAGAATTAAATTGTATAATTGGCAAAGTGCACCATTCCTTAG
AAATTATGATGAGAAAATTAATCCATTGTTTTTA
>Me202_ambidensovirus_Travis_contig3
GCGAACAAAGTGAGCGTGTTAAGTGTATCACTGTGGGTTGGCTACGTTTTAGCTTTCTTATTCTTTTTGATT
TGCTTTATATCAGGTTCGAGTTATGAGTGCAGACATAAATAATAATATCGCTGGTACCATGTATACAGTACG
TGTGTAGTGGAGCAACGACATCATATATACAGCGCGAAGCTAATAATATCGAACGCATGACCATGAACGGCG
CGCGGCAATAGATATATGACTACATAAATAAATCATTCTAAAATACTGTGGATTAGGATTTGTGCTGTTATA
TTAAATGACAAGATGTCATCCGATAACATCCGGCACATGCAAGAACGAAGACCGGGTGACAAATCCCACGAT
AGGCCTAACCGTAGGATGACCATGTATGGTCATGTGAACTAATGGAAGGGTCGTCGTCGTCGTAGAATAATA
TGAAATATTATTGAACAAGTAACCAGTAAGCTGTGCGCGGACCGCACCTGTATTTTAAGTTGTTCGCCCACC
TGTATAAATAGTTGTTTTATCGTTTACTTTTTATAACAACTACGTGCGTCTTTGCGATAAGTTGTCGTTAGT
TCACCCAAAAGTGCCTCTTCGTTTTTACATAAATACGTAGAAAAGATGGTCGATGCAATAGTAGTTGACAAA
GTTTACAACTGCACAGACTTACGTAGCTCTAATCAAAATGGACGCCATTCAAACAACTCCAACGAAGGAAGC
AGATCCGGAAATTTTGACACCGCCACCAACTCCGAAGAAAAAACAATCTCATCTGAAACGGAAACCCAATAC
AGTACTGGGGTTTTCGTTGGACGAACCGCAAAAAAAAATTTCTCGTCCGAAGGAACTGGTCAATGCCAATTC
GGGCCATCCCCTCAAGTCAATTTGGTGTCTTCGGAGGACGAAGAAGACACGGAGTTAAAAGAGATATTCGAC
ACTCCGATACTGAAGTTGGGATCCAAGATGATGAGTACTTCGAAACAAAACATAGGAGATTTCGAAACATTT
CTAAGTTTTTCCGAAGCTCTGTTTCAACACTCCAAATTGAAGCTCCTTCCATTTTTCCGACTATACCGACGA
ATATAGAAAATTGGGCCGTGAAACATTTGTTAAATGTTTGGGAAGTACATGCCGATACTTGTCGGATATTTG
TGTCCCGGAGAACGGGGAGGAAATTATTCAATTCATTAGAGATGTTCGACAATTATCCAGAACATCTTCTCC
GGAGCAGCTGCGACTTGTGTCCGTCCACGACACCCATATCCACGTCGTCCATCTCTGCGCCTATTCAAACAG
TGCTTGTCGCTGCTCCTGGCTCAGTGGAAGTTCAATCTGGAGATCGAGACGAATCGCCAAACATCGAAGACG
AATTTTTGCAGCTGACTTCTCAGCTACAGAATGGGAAAACATCTATAGATATTTCACTACAAATGGCCACGC
AGTCCAAGTCGTTGAAAGCGGAGGTCCAAATGAACGATTTTGTGTACGACTTAAAAATTTACAAGTAAGAAA
TTAAAAACATTATAATTATTCAGATTATAATATTTTTAATTTTACAGGAAAGAGGACATCAAATCTTTGGAC
AAAAGCCAATGGTACACAAAAGTGCATACGAAAGCTGTAGGAACATTGGCGTCGAACCATCCGACAAAAACG
AAGCTGGACTCAGTTATGAAGGATCTGTTGGTCGACATTCGATCCAAGAAGAACATGAGAATGTTAGAGGAT
ATTAAGGATGTTGCGAACAAAGTGAGCGTGTTAAGTGTATCACTGTGGGTTGGCTACGTTTTAGCTTTCTTA
TTCTTTTTGATTTGCTTTATATCAGGTTCGAGTTATGAGTGCAGACATAAATAATAATATCGCTGATACCAT
GTGGAGCAACGACATAATATATACCGCGCGAAGCTAATAATATCGAACGCATGACCATGAACGGCGCGCGGC
AATAGATATATGACTACGTATATAAATAATTCTAAAATACTGTGAACTAGGATTTGTGCTGTTATACTAAAT
AACAAGATGTAATCGGATGACATCCGGCGCGGGTGACAAATCCCACAATAGGCCTAACCGCAGGATGACCAT
GTATGACCATGTGAATCTGTGGAAGGGACTGGAGAGACCCACCGAGGAGAGCTGATGGACAAGCGTT
>Me202_ambidensovirus_Travis_contig4
CAACTGAACTATCATTATAAAATCAACTTGTTATTTAATTTAAAATACCATCAGAACTGAGTTGAAGTGGTT
GGTACGTTACAATACTATAGCTATTAAGGAGACAACAGTGACAAATATACCTTTATATCAGAAAGAGACTAA
AATCAAATTAAATAAAGTGTTAGAGGATATTAAGGATGTTGCGAACAAAGTGAGCGTGTTAAGTGTATCACT
GTGGGTTGGCTACGTTTTAGCTTTCTTATTCTTTTTGATTTGCTTTATATCAGGTTCGAGTTATGAGTGCAG
ACATAAATAATAATATCGCTGGTACCATGTGGAGCAACGACATCATATATACAGCGCGAAGCTAATAATATC
GAACGCATGACCATGAACGGCGCGCGGCAATAGATATATGACTACATAAATAAATCATTCTAAAATACTGTG
GATTAGGATTTGTGCTGTTATATTAAATGACAAGATGTCATCCGATAACATCCGGCACATGCAAGAACGAAG
ACCGGGTGACAAATCCCACGATAGGCCTAACCGTAGGATGACCATGTATGGTCATGTGAACTAATGGAAGGG
TCGTCGTCGTCGTAGAATAATATGAAATATTATTGAACAAGTAACCAGTAAGCTGTGCGCGGACCGCACCTG
TATTTTAAGTTGTTCGCCCACCTGTATAAATAGTTGTTTTATCGTTTACTTTTTATAACAACTACGTGCGTC
TTTGCGATAAGTTGTCGTTAGTTCACCCAAAAGTGCCTCTTCGTTTTTACATAAATACGTAGAAAAGATGGT
CGATGCAATAGTAGTTGACAAAGTTTACAACTGCACAGACTTACGTAGCTCTAATCAAAATGGACGCCATTC
AAACAACTCCAACGAAGGAAGCAGATCCGGAAATTTTGACACCGCCACCAACTCCGAAGAAAAAACAATCTC
ATCTGAAACGGAAACCCAATACAGTACTGGGGTTTTCGTTGGACGAACCGCAAAAAAAAATTTCTCGTCCGA
AGGAACTGGTCAATGCCAATTCGGGCCATCCCCTCAAGTCAATTTGGTGTCTTCGGAGGACGAAGAAGACAC
GGAGTTAAAAGAGATATTCGACACTCCGATACTGAAGTTGGGATCCAAGATGATGAGTACTTCGAAACAAAA
CATAGGAGATTTCGAAACATTTCTAAGTTTTTCCGAAGCTCTGTTTCAACACTCCAAATTGAAGCTCCTTCC
ATTTTTCCGACTATACCGACGAATATAGAAAATTGGGCCGTGAAACATTTGTTAAATGTTTGGGAAGTACAT
GCCGATACTTGTCGGATATTTGTGTCCCGGAGAACGGGGAGGAAATTATTCAATTCATTAGAGATGTTCGAC
AATTATCCAGAACATCTTCTCCGGAGCAGCTGCGACTTGTGTCCGTCCACGACACCCATATCCACGTCGTCC
ATCTCTGCGCCTATTCAAACAGTGCTTGTCGCTGCTCCTGGCTCAGTGGAAGTTCAATCTGGAGATCGAGAC
GAATCGCCAAACATCGAAGACGAATTTTTGCAGCTGACTTCTCAGCTACAGAATGGGAAAACATCTATAGAT
ATTTCACTACAAATGGCCACGCAGTCCAAGTCGTTGAAAGCGGAGGTCCAAATGAACGATTTTGTGTACGAC
TTAAAAATTTACAAGTAAGAAATTAAAAACATTATAATTATTCAGATTATAATATTTTTAATTTTACAGGAA
AGAGGACATCAAATCTTTGGACAAAAGCCAATGGTACACAAAAGTGCATACGAAAGCTGTAGGAACATTGGC
GTCGAACCATCCGACAAAAACGAAGCTGGACTCAGTTATGAAGGATCTGTTGGTCGACATTCGATCCAAGAA
GAACATGAGAATGTTAGAGGATATTAAGGATGTTGCGAACAAAGTGAGCGTGTTAAGTGTATCACTGTGGGT
TGGCTACGTTTTAGCTTTCTTATTCTTTTTGATTTGCTTTATATCAGGTTCGAGTTATGAGTGCAGACATAA
ATAATAATATCGCTGATACCATGTGGAGCAACGACATAATATATACCGCGCGAAGCTAATAATATCGAACGC
ATGACCATGAACGGCGCGCGGCAATAGATATATGACTACGTATATAAATAATTCTAAAATACTGTGAACTAG
GATTTGTGCTGTTATACTAAATAACAAGATGTAATCGGATGACATCCGGCGCGGGTGACAAATCCCACAATA
GGCCTAACCGCAGGATGACCATGTATGACCATGTGAATCTGTGGAAGGGACTGGAGAGACCCACCGAGGAGA
GCTGATGGACAAGCGTTCATCAGACGAGCAACCAGCCTCAACTTTAACAGTCACACTAAATACTAGCAGTCA
CAACTCGCTTAAGTCAATTATTTGGACTTAGACTATTTTTCATAATAACTGTTTGCATAAATAAATACAAAT
TATTACCATCATCGAGGAGTTACTCAATTTACTTCCTACATTTCATCTGCTATAGTAGTTGGCACTTAACAA
TTGTATGAATACAAAATGTATATACCAGAACCAGAATATTTACTGGAATCTTTAGATCAATATATGAAATAG
TAAAAAAAAATCTGGGAATACTTATATTTTAACCATGCAAGATGATATTACCAAATATTCATTGGGAGTGCC
TTTACCAAATCACACAGCCAATACTGTAGCTGAAGCTTTCGTAGTACATTTCGTTTGTATTCATTGAATACC
AGAGACCATATTAACTGACCAAGGGACAGATTTTCAAAGCAAAACATTCACAGAAGTATGCAAACTTTTAAA
AATTAATAAGATAAATACTAGCCCGTATCATCCACAAACAAATGGGGGATTGGAAAGATCGCATAGAACT
>Me202_ambidensovirus_Travis_contig5
CGTCAATGTTATATTATTGTCATTGAATAATAAAAATAATAATATTTATTATAATCAACGGTATTATGGTAA
TACATACGAAAATATTAGTAAGATAAAAATTAAATACATAATTGGTATGTCTATATTGATATTTTTACAAAC
TAAATGTAAATCGTAAGTTATTGTACGTAAAATATTGTTAACTCGAATACTTAAAATGTTTGTACAACAATT
TGTACGGTAAAAACTAGATTTTCTAGCCAACATAATATTATTATATACAAATAGGTATACAATTGGGCTGAC
AGCGGCTTTAATTAAAAGATGGTTAGTGTAGGTATAAGAGCGAATATGGCGGCAATGCATTTACGTGTATGA
ATTTTATTTCGACGGGATATGTCACGGACGAACGTTCATAAGATAATAAACAACGCTCCCGAACTCGACAAC
GCGTCGGTCGGTACGCGGCTGTGAGTAGTGGGCGCGGCTTAAACGTCGCGTGCTTGCGGATCACGAAAACAC
CTAACAGCGCATTCTCTTGGTCATTGCATGGTTTCGTTTGCCCGTGTGGCGTCCTCTTAAGCGATTTCAATA
ATTATTATAAAGACGAAAAAGTAATGCCTTATTTTAATGCTTATAACAGATTAAAAGACCAAGTATATTATG
ATGTTGACGAATCTGTTCGTATAGCAAACGAATTGTTATTATATCAATTCGACAATAACAGCGATAATATAA
TTGATTTTTTAACTGACCTAATAAATGTAATTGATAAAAGAATTCCTAAATGTAATACACTCGCAATACTAG
CACCACCCAATGCTGGTAAAAATTACTTTTTTGACGCTGTTGCTTCGTTTTTTATAAATTATGGTGTACTCG
GTACAGCTAATAAAACCAATAATTTTGCTTTCATGGAAGCAGCTGGTAAACGGCTGGTTCTATGGAATGAAC
CTAATTATGAAGCAAACCACGTAAACGAATTAAAATCACTATTGGGTGGTGATACTTGTAGAATATCTGTAA
AATATAAAAAGGATCAGGCGCTTCAAGGTCCACCTATTATAATACTCACTAATGATAATTTATCAATATTTG
GAATTTCAGCGTTCCAATCTAGAATTAAATTATATAATTGGAATAGCGCTCCGTTCTTACGAAACTATGATA
AAAAAATATACCCATTGTTCTT
>Me202_ambidensovirus_Travis_contig6
CTTGGAACCACTACCTCCCTGGCCCGAATCATTATTTCTTTTACCGTCGGGTGTTTTTGTTGAAACATTCAT
TGAAGGTGAGTTTGGATTTATACCTCCGTCGTAGTTCCAATCCAAATCGCTATCAGTATCAAAATCGTAATT
ATCTGGTACTACGAATGTTTCTGACCCCTCCTCCTCGTTAATATCGGGTTCAACAACGATTTCTTCGCCTAA
AACAAATGGTGGTAAATTACGACGTGCCCGAGCAATATTATGTTGTCTAATACCATATGATTTTTGACTACT
ATTTAAATTATTCCAATTTGGACGTTGTGGAGGAGGGGGGCCTAAATAACGAAAAACCATTATTACCTTGTA
AATCGCCTCGACGTCTGCTCAATTTCTTATCAAACCAATTAATTTGTTTTGTGTTGTCTGTAATCGGTGGAT
AAATAGCTTTGTTTTTTCCAAACGGCCAACTAAGTGTCTCTGCCCAATGTTCAAAGTGCTGCTTTATATTCA
AACCGCTTGCTAGTATGGATGTTCCAATAGGTTGACTGCGTAGACATTCGTTCCAACCTTGGTCTATTGCTT
TATTATCTAAAGCAACTATTTGATGTAGTTGTGTAGAATCAGTGTTGCCAGCATTATGATAATCTACATCAT
GTTGTAGTGCCACCCAATCCAAGCAGTTATCAGGCAAATGATTAAAATTACTTTTGTTATCTTCATCGACAA
CACGATTACCAGGTCCCACGAATTGTGTTTGTGGCAGTGTAATACCGCCATTTTTATAATTACCATTTTTTC
GTTTTTGATATTCTTCACGAATTTGATCATAAGAATCTTGTGTTATATACGTCCCTGCTAGTTCCATCTTAA
AATTATACTAAATAAATAATATGATAACCAAGCAGTAGATAGTAAAGCAGTATACAATAAAACATATGTTTA
CTGATAATACAGGCGGCGCGAAACCGCGAGCTGGATGCTTGCTCAAATATTATAAAATAATATTTTCACTAC
AACAACAACTACCACAAACTGACCTTGGGAGT
>Me202_ambidensovirus_Travis_contig7
TCCAAGAAGACGAAACTTCCTGGTACGGGGCATGAAACAGCTAATGATCCAGATACTGGGAATCCTAGTACT
GAAAATGTTGTCATACCTCGCCCATTTCATAAATCAACAGGATATACAATGGTGTTTAGAAAAAATCACTCA
ATTATCAGTTATGGTTTGGCAAGTGTTCAGTTACAACTTGGAAGTTATGCTAGCGAACGTTTGGGAACAACA
TCTCTAATGTACTTACCTGTTGACAAGCCATATTTTTATATGTCACCTTCTGAATTTAATAATATTGTCAGT
AACATAAGAGGAGTAAAAGTGTTGGAAGTAAAATGTAAAGTAGTTATGAGAAATCCAAGAACTGCTTTCGAA
ACAAATGCATCTACGAGTAATTTGGCTACTTTAAATCAAAATAAGTTTATACAATATGCTACTGGATTAATT
AATAAAACAAGAGGTTTTAATACAGTATATGAATTTTCTACTGCAACCAACCCGATGGTACCTTCATCTGTA
AAAATAATTGATGAAAAATTTATGAAAAAAGTTATTAGTGCTATGTATGGTACTAAACTTGATGATTGGTTA
TCTCCAAATTGGTCAGCTGGGGCTACATTACCTTGTTCATTCATGAATTTGCCAATGCA
