# Supplementary material for: Untangling an insect’s virome from its endogenous viral elements
Source: BMC Genomics. 2023 Oct 24;24:636. doi: 10.1186/s12864-023-09737-z (PMC10594914; doi:10.1186/s12864-023-09737-z)
Supplement: Supplementary file 8 — Additional file 8: S2 File. Sequences of contigs flagged as Flavivirus and Ambidensovirus sequences by CZID. [file 12864_2023_9737_MOESM8_ESM.txt]

>Me202_flavivirus_CZid_contig1
TGTTGCCACGCCAGCTCGTACCATTCTGGGTATATTTCCATGAACTCATGCAGAGTTGAG
CCAGGGTCCAATATACCAGTGGAGCCAGTTTTCACGATCATGGCATACGTCTCTTCCTTG
GACATGAACCTGAAAGATCCAAGCATGCTAGCACCAGCTTCGCTCATTAAGCAGTGAACT
GCTTTCGTGAAGTCGATTACACATGTTGGATCTGGTTGACCAGGCTGCACGTCAAGCCGC
TTTTTAAGGGCAGGCCTGACGTACTCAGGTGTCCCTTGAGTGTGGCCATAAGTAGCGTTC
GTCATGTTGAGCCCGGCAACATCCTTCATGTAGCTCGATATCAAATCGTTGGCTGCATGC
TTTTCTGCCGTATTCTTCTGACGAACTGCAAAGCTACCGATGCCTTTCACATAAGTGAAA
TCGCTCCTCACTATGTTGTCAAATTTAATATTGTCTCGTCCTCTGTTAGTCCTGGACTTA
GAGACTTTATTAACCTTCTGAACGTAGTCCTTCATGCATCGGAAACGTTTGTCCCAGTTC
GGCTCAAAGTCAAGGTCCACCTTCACTTCGCCACGCGGTGTTGACGTGGCTATGTGAATA
GCATGACCATTGGGAAGAGTGGTGACATCTAATTCATCCTTGTCACCTTTGACATTGGGG
ATCATTTTATAGGATATCCCAGATGTGTCGGGCGTGAACCACTTGTACGTCCTAGGTCTG
GTGGCATGCCGACCTTTGGTACGATACATGTTCTCTGCACGGAACATGGCACTCCAAGTT
AATTCTCTGATGCAGTCTTTCATGCGTCTGGAACGATAAACTGGAGCCGCCCATCCTGTT
TTCTTATTGGAACAAAACAGGTAAAATTCCCGACTCATTTCAGGCGTTGTTGCCAATTTC
AACGCCCGAACCTTCGCAAAGGACTTGGAAAGCCAGTGTATAATGTCGGTTACTCTCATA
GAGAACGTGTTGACCTTGAAGATGCCGTCAGCACCATCAGGTAAAACATCAATCATCTCT
GAGATTGCCGAACATATAGAGTGGCCAGTCTTCCATCCACTTGCGGAGTGGTCGAACCCT
CCTTTAACAGTACGCGGAGCTAAGTACCATGCATCGTCAAAGGTAGGATTAGAGTGTCTT
TCTCCTATGTCAAATAGGAGTAGTGTCACTCGGTTTTGTCGTATGACGTCCTTACAGGCT
GCCAAAACAGCTGGGTCGCAGATGTTGCCATCTCGGACGTCTTGCATCACACGCACAACC
CGACAATTAGAGTCAGAGGCCTGCATGAGAGACCAATTCGGCATTGCATGACCACTCTTG
TTCATTGAACTAACTAAGTAGGTCCGGGGGTCCATATTCCTCATCTGATGGGAGAAGAAT
TGGGCAAAACCTCCGAAGCCACAACAGGGTTCAAAGAGCACTTTATGGTTGTTGAAGAAA
CCGGGGAGGTAATCATACAAGAGTTGAGCTTTACAAGCTGCTCTTGAAGCATACACGTTC
CCTATGTCTTGTTCTCTCAAAGGAAGTTCCATCCTGCCCTTGTACCGGCAAGATTCCCAA
ACTTCCTTCGGGCAATGGTCAATCATTTTATTGACACGAACTATGTCTCGCACGACGACT
TCGTCACTCACCTCGTGAGGGGTGTACATGTGCATGTTGCCATCAGTCAACCAGAAGTCT
TTGCTTCGGGAATGAACGGCAACTTTGTCCCATCCATCGCACCAGGGAGCTTCTTCACAA
GCTGGGCTTTGATGCGTGAGCTGTAGGTAGTCGTTGATGTCGTCGATTTCCTCGCCCATC
ATCTTGATCCACATAAGCTCTTCAGCCGTGAGCATGTCGTATTTGCTCTTCAACTCTTTG
GCACGCTCAACTGAGATCACGTTATCTGAGCGGTTTTTGGGAATAATGGCTCTAGCTTTC
TCGTCCAGAGCTAATTCCCTTAACCACCCAAAGAATTCGTCGCCTAAGCTCTTCTTATAG
GCGAACATCTTGCGTGTCCCTTCTGATTGCAACCATAGCGAAGCTCTCTCCTGCTCAGCG
ATTTCAGGTTTGACGTGGTTGGCTTTAGTCCTGCGACTCCTTACCTTATACGCTTTGACA
GTCTCACCAAATATATTAGTGCTATCGTCTTCAGCAACGTCAGCTAAGGTGTGGCAAGGT
TGATCGCCATCATTAAGAACAACGGGTGGGGCTGGTGTTAGCAGCTCATCTTCGAGGTTC
TTAATGTTTTGTATGGCAAGCTGCCCCTTAGCGATTAGCTGGGTTCTTTCCAAGAATTCA
GAAACCGCAAGTTTAGCCATGTCATACATTTCTTTGGGCGTAGTTAGGCCTATCATAGGC
AACCACGTGTCAGATTCAAGGTTGATAGTTGGTTTAACACCAGAGCCACTGTCTCCAGTG
GGGTTCTCTGTATTGTAGACTAACCAACCTTGCGTCGTGTCATGACAATTTTCGCCGTCC
AAGCACCTGTAAGCTACTGCTGAGATAAGCTTGAATCCGTCAACAAGGTAAATCACGGTA
CACCTGCAGGTGCCCGCAGCACCAGACATCTCATAGGATATCTCGGTCCCACTGACGGTG
GCGATGATGACGTTGTAACCACACTTGTACCCGTGACGAACAAGCCTAGACTTGGCGTCA
GTAAGGTACTTCATGTCAACGACGTCAACGATCGACGTGACTGGGTAGAACGCAGCAGGA
TGGTGTAGGTTCCTGTGCGGATTGACGCGAACACCATTTACGTCGAACTTAGAGCACCCA
AATTCTTCGACGCTAGAGGCCGTCACTAGTTTTCTGAACCAACACCCTAAGGCGTAATCA
TCCAGAGAAATTCTGACATCCTCTATGCCCCAAGGCAATTCAAACGTGTTGCAGTAGACT
TTACCCACTCGACTATGGATAGCTTCAGCAAAATCACCGTAGTAACTAGAATAACCAACT
TTTTCTTTGATCATCCCATAATTATTAGGGTTGCTTAACTGTTCATTAATCTCACGAGAT
TCAGCCATACTCTTGTTGTACGTTGAGGCCAACTTGCTGACATTCCTAACAACAGAGGAT
TTGACGCTAGAGAATATACTAGCTGGTGCGAACCTACGCTTAGCAAATTCTGTTTTCCAG
CTGATAAACTCCGCAAAATTTTCTGTGTCGCAGGTAGGTGCGGCAAGTATAGCCCAATCA
TCAAATAAGCCTTTGGCGTCCACTGCAGTAATCTTTCGTGTGACGATATCCCTGAAGAAC
GGTAAATACTTCAGAATATTGTCATACAGCAAGTCCCAAGCACCGGCTGTGCTTGGGGGA
CAAGTTGCGATCATCTTAAAACCTTCCGGAGAAGCCCAAGACATTATCTCAACTGCTGCG
ATGTCCCTGACGACTAACTTGGTCTCAGAATCCTGTTGTTGGCAGAGAAGACCAGTGTTA
GCAACATTACTCGTGTAACTGTGTGAAATACTCATTTGAATGACAGTCTTATCGGACATG
CCTATCTTCATAGTAACATGAGTGCCATGGTCTGACACGTCACCGACTAGAGAGAGCAGT
TTACACAGCGAAACACTGTCCATGCGCATAACATCCCAGGGCCGTTTAAGCTCACCGTAG
ATGTAATCACCACTACCAAGTGACAAATCCTCCTTGACGTAAATACTACTTCCTAGATCA
CAAATGATATTTGGTATTGATCCATTAGCAACATTTGCCTCACTGACGGACTGTACGAAT
AGCGGGATTATATTACGATCCCCGGTATCTTGTAGCCTTTCTTTGTACCAGAATCTGGTA
TCTACGCCGATGTAGTTCTCATAATCATCCTTCTTCTCTGGGAACAGCGAAAGATCATCT
AACCAAGTATAGTCGTAAGACGCTCCAGATATCTGACCTAACATGTGATCTAAGTCAGTT
ATGACTCCCTCTGGATCCTGGGAGTTGATACTAGAAGGTGGTTTTGAGTCACCATTCATA
GTCATCATTGGTTTAATGTTCAGATCCTCTGCTAACGGCACGCGGTCGTAAAGACCTTCT
ATACCACTAACAGAGTCTGAACCGGCCACGAAAACGAATCTCCCACCAGATTCACTGACA
ACTGTGTCTATATCCTTGCCTGTAACCTTAGACACGAACTGTATCAGATGAACGTTGAAA
TTGAAGAATTTCGAGTCGTAAAACCTGTCTGAGTGGTGCAAACCGAAAAGCTTAGGGCAT
TGATTCATGAAAGCTACAGCATCAATGCTGTACTTTTCCATAGCCCAACCTATCAGCCCA
CACATGAAATGATGTTGGTGCGTGAGCCCTTCAAAGATAGACTCCTCATTGCAACCGGTG
CGGTTTTGCATATCGCTCATTATCTGCTCAACCTCAAGCTTACTACTAAAAGTACTCTTA
AAGGCTATCGCAGCACGCATCCAGTAAGCTGTCTTCAGCGGTGGCCTGGAGTCCAGCTTG
TAATTGGTTCTTCCAACCTTGGGGTCTTTGGTGGATGCGAAAGGCATTGCTGCCTTGATC
GCATTTGAGAACTTGTCCGTGGTACGAGCCATCCAGACATCAATCTTCTCCTTACACCAG
TTGTAACAGCTCATAAATAGGCCTTTGATAAAGTCCCACATCTCGTAGAGCATCCCCTTA
ATGGTGTCCATATTCATGAAGTCAAAAGAAATACCATTACAACTTTCCATAGCGATGTTG
AGAGACTTATCCCACAAACAATCAAAAGTAAAGCCCGAACATAATTCCGACAGCTGAGAC
AAAATGGAAGTCCAACTGACCTCAGACTCATTGTTCCAATCTTTAGTAACAGTGTTCTTA
AGCTGCCTGCAGATCTTAAACACGGCGCATGACATACCATAAATCATAGACACACCACTG
TGGTAAACAGCGGCATTTCTCACTATGTCAGTGTACTGTATGTCAGAGCCGTCGTTTTGC
ATGTGGGCAACAGCAACATCAGAGATGATGTTACACACAATAGAGACCAATGACATAGGG
TTGGCAATAATACCAGCAGAAAATAAGATAGTGTCAAACACCTTCTCAAATCGTTTGGTT
TGCTCATCCATTATATCACGGTACCCGTCTGCATTCTTGATATTAGTGGCGGACACCACC
TTGAACCAAAACTCAGTTCTGCTCATATAAATTTTAGCGAAACCAAGGAAAAGTCCGGCG
GTGAGTGACACCATACAAGTCATTGCATCAGCTCGGAACAACATACTCATAAGAGTAGAG
CCGACGGCCATAAGGTCGATCTTTCCCCATTGATCTTGTTTACACAATGAAGCAACCATC
TTGGCTATGATTATACCATCGCTAACATGGCTAACGCCAGTGTTGTAAGGGTTAATCATG
GCTAAGAGCCCAGTTGTGACATTGGGCCCAGATGACATGGCACCACACATCAACGGTTTT
GATAAGGCTGCTCCTTTCAAGAGGAGCGACAAGGCAGCGCCTCCACCAGCAGTAAGCAAT
AAAGCCCCTGCTCGGGTGGCGTTGTTTGTATACAAAGTGTTTTTGCCGCTAACCAACCCG
TTGCTTATATAAGAAATTATAAGGGTGACGGCGTTGATTGCGGTTTGCGTCGAACCCAAG
AAACAAGAGCTAGCAGCCAAAACAAGGGCAAGGATGGCATTAGTGAAAATAACCCCAAAC
GTGTCGCACATTTTGTTGTACATAGCTCCGATTCCAAAGGAGGCGACTGTAGCTCCCACG
TTGATGTATCCGTATTTGATAACAAACCCCACCAACCAGGCCTTACAGATATTAAGGTTC
TTGAGAATAGCTTCCAAGATAACATCAGAACTCTCAAGATTGGTGTCTGAAGTTTCCCTA
AAGGAGATGAGGCCTTTAAGGAGGTTCTTGAAGAAGTCGGATAAAGATTTCCACTTCTTC
TCGACCCATGCAATTAGCTCAGACACTGCGCTAATGGTGGGTTCATCATCAAGGGGCTTA
CCTGCAGCAATGTGGTTGCAGTACTTGATCATACTGTGGTAAGTAGCGCTCGCGAGCTCA
GACTTCTCAACAGCGTGAACCTCGAGGGCACTCCAATCGGCGCGGTGGTTGAAAGCGAAT
AATCCAGCAGAGCACAAGGCTCCGATGGCACCCGCCGCAGCAACGGCTCCGAAGGATATG
CCAATGAGCGACTCTTCATTCCTCTCGGTTGATTCTACAGCAACGTTCTCTTTTGCGTCC
GACTTGAACTTCAAAACGCTGGGATCTATGCTTTTGAGCATGCCAGGGGAAGTTTTCTCT
ATACGCTTGGCAAGTGTATGAAGACTAACAGATCCCGCAACATCATGAACACGCTGAACG
TAATTATCGAAGTTCGACATATCTTCTGTGTAAGAATCAACTTTGAAGAGAAGATCTTCC
CTCACCTTGTGAGCTTCAGTTTCGGTGGGCACGACTAGCCAGCAGTCATTAACCAGCTTC
GTTACTTTAACATTAGATACACCAAAACCATGGGTACCGATGTTTTCGGTAGCGAAACAG
AAGTCAAGATAGTCCTGTCCAACACAAGTCGCCAAGTACCACCAGAGTTGATCTTTATCC
CACTCTCTGATGATTTCAAGTTTGTTCGTCATTTTAACGCAGAAGCGATTAAATGCCGTA
CGGTGTGGATCATTAGCCCACTTATCACGCTTGTTGGTGTACCTGATAGACAACTCCTCT
GGTTCCAACCAGTCATGCTCGTAAATTCTTTCAAACTCAGGGTTGTCCATTATAAAACCT
CGTAAGGCTTTCGGCCTACCCATTTTAATCAACAGGTTGAAGTAAATTTGAGCGTGCATG
GACTCACTGAGTTTAGTCTCCTCAATAGTATGGATACTTGCGCAGGAGAAATACGTGCCA
TTACAAGTACGGCCAGTACGTCCCTTACGTTGAGTGGAGACTTGTTTGCTAACTACCTCT
TTGGTGATGACATTACGATAATTAAATCCTTCGTCATTTGCAAAGAGGGTGATCATCGGC
GTCCAGTCTTCCATAAAGTCAACCACGCAATTGCAGTTGGGAACTGTAATAGCGGTAGAC
GCGAAGTCTGTGCAACCTATGATAGCCGTTGGTGGTAGATTAGCTAAATCTTTAACACTG
GAGCCGGCATGTAAACTGACAAAGCTCTCCTTTTCAGAGGAGTAATTTTGCCTACACCAG
GAAACAAATTTTTCACAATCGTTTCTACTGGGCAGGAAAACCAAGCACCGGCCTCCTTCC
ATGGCAGATCTTGGCCATGAAACATACTGAGCACGAGTCTTAAGGTTGAGCTTAGCAGCC
TTCAAGTCTATGGTGAAATAGGCGTTGTCAGCAACCACTCCAGGTTCTTCGGCCTTCTTA
CCTTCTTTCCTGGTTTCTATCAGGAATTCTTCAGTAATCTTGAAACGAGTGCCTTGGAGG
TCTCTTCCCTCACAGAGGCGAACCTCACAAACTCTACCTACGGATGTCGCTGTCATGTAA
CAGATCTTAACATCACCGCACCTAGTGTCTCCGGACAGTAGATAGGCAGTGGCGACATCG
ACGTCTTTACTCCTAGTGTGGATCTCATCCATAAGAAGCATCTGGTAGTTGTGAGGCACT
TCTGACTGGGACCGGTACTCAGCAATGAAGCGTCCATAAGTCATAACACAAAGTTGTATC
TTACCGTTACCTTTAGACTTGTGATGCTCACCTTCAGTTTGGCCGCGCTTTCCAGTAGCT
AACCTAACTGTGTATATTCTGTTCCATCGATCGCTCTGCTTATCCAACAAACTTATCACC
CGCTCGTAACAATTGTGAACGGCAGCGCGAGTGGGTTCGAGCATACACACATTATATTCT
GTGACTCTCGAATTCTTGACTATGGTGTTAAGCACGGCCAAAGGGAAAAGAGTTGATTTC
CCTGTGCCGGTAGGTGCTTCCAAGAAGCACTTTCTGTTTATGTGGGGTTCCATTTCACAA
AGCTCTTTAGCGGCTTGAACGAAATAGCCTTCACTTTCGGACGTGTTATCAGCTACCATG
GAATGACAAAGAGTGGTATCCCTACCTACTCCGGTCAAACTGGTATCCTGATAGTGCACG
TTGGTACTAAGACCATATGTGCCAACAACGGCGCCTTTAGAACTGATGATGGGTGACCCG
GACAAACCTTTGTATAATTTGTAGGGAGCGACTTCGACAGTCCTATCAGCGAAATTGATG
TTGACGGGAACAAACTTGTTGAACGTGGACTGCATGGTAGGTTCAAACTCAGCAACAGCG
GTACACATTAACCATCTACCTCTCTTTTGCGCAGGATTAAGAGTCGCATAAATCTCGCCT
TTCTTTGCTTCCGCAAAGACAAAGGTAGAATTGTGCAAATCCATATCTCCTGCTTCAAAA
CTCTTGACAATCTTACTCACATAGTTGGCGCGTTTAACACCAAAACTATTACCATAAGGC
GCCGGAGTCTCGAGACAGATGGTATTGCCGAGGGTACAATGGTTAGCTCCGACCATGTCT
ATCCCACTGGAATAACAAGAACCTGTCTTAATACCATTTGATATGGTCCAAATAGCAAAG
CTGTTGTCATTCATAAACGCAGGTTTGTTCTCACTGCTGACAATGATGTCAGGGCACTCA
GTTTTGGACAAGCCAGATCGTGCTACATCGATTGATTCCCAGGAAGCCGGCTGACAATTA
GACCACTCATTTATAGAGTTGACTATCGCTGCAGTCTTGACACCTCTCCTCCACAAAAAT
GGACTAGCATTTGCCAGTTGGGGGGGCACCAAGTTGCAATTTTCAAGTAGTTGCGGTATG
TTAGACAAACCGCGGTGTAATTTCTCGCTTACTGTGACCACATTTATACAGTGAACTCCG
AATATTTCATTGCTGAAAATAATCGAATTTCCCACTTTGCAAGGGTCCCAATCGATGCAT
TCATCTAAATAAACATCGAAGTAGTTCCAGCCCTCAGCAAGCAAGAGCACGCAAGCTCGA
CGTATTTGGACGTAGGCCCTCAGGTCGGGTTTGCGGTCTATATCCAATGAAGGACATATT
TGCAGGGGTTTAGATGGGCACGTGTCACCATGTTTGGTGGTAACTTTAATGCCCATGCTA
CTAGTACGTTGGATTCCCATAGTTATTATCGTCCGAATGTATAAGTGCGGCGGAGTCCAG
ATTGAGCCATTGTGATTAGTTGGAAAATCAAAGTTAGCCGAACACATAGCTGTTAACTCT
TTATCGAAGCGGGCGAAGCGTTTCCGATTCTCCAGCTGATAATTTATGAACACATTATCA
GCTTCACCTGCATCAAGCAAGTTGTCGTACCACTTAACCCTACTAAAATCAGATTGCTCC
ATCGCCCGTTGTAAGCGCGTGAGCTCAGGCAAGCAGGGCAAGCTAGTTATGACGATGGTG
GGCTTCCAGATAGCAAATCGGGTTAACGAGTTGATAGTCTCGTCCTTGTCGAACATTAAG
CTCAAGAACTCCATATACATGTAATTTGAACGAGTCATAGTGACCAGATTATAATGTAGG
GCACACACTGGACTGCAGAAAACCTTAGCTTTACTAATGTTACTATGGTACTGCAGGGCT
TGGGCGCTCTTAAATTTCTTCTCTGGGCAAGGATAATCTCGCGCACTATAGTTTTGGGTT
GGGCAACAGACATGTGGCCCATAATGCCAAGGCGCAACAAGGGAACCAAGAGTTGGAGGT
ACCGTGTTGGGATACTTATCATCACTCCAGGCCTCTATGAAGCAGTAGTCGGCCGATTCT
AACCACCAAGGCTTCTCCTGATCGTCGTCCTCATTACTGAGTTCGACATTAGGTGTCCCA
GTGAGCGGATCAAGCTCGCTACCTGGCTTGACAATCTCAACGGTATTGGTTATCAAATCA
TCAGCTTCGCAGCTAGGGATGGTACCTATCACCGTGAGATTAACGTTGTTCGGGTTAAAA
GTAGAGGCGAAACAATCCTCTATCTTACCCTGCTGCAAGGAGATCCTGAGACGGGCATTC
AGCCTACTCGGGATATCTGTAGTCTTAGTAAGTTTCGAGAGGTCATGGAGAGGGTGGATA
AATCCTTCTACTCCAAGTAAAACGAACTTAGAACAGGTGGTAATGATGCCTGATGAGAGG
GAGTGCAGCGTCTCCCTATATCTGTTTTCATAATTTGGTGGGACTATGTAAACTTGACAA
CCAGACATTAAACGGTTCTTGGAGAATACAAAGGCTTTGCCGATCTTCTTGGCAATTTCG
GTTGTGTATATTCCAGTTGCGGTACCTCCGCCATGTTGCACCAATGGGTACGTTCTGTAT
GTACAGCGACGACCTTTGTCATCAGCTCCACACACTGGTGCATAGATGGGACACTTGTTG
TCCGGTCCTACTGCGTCAACTCCAAAATACCTAGAACCCATAAAATGGATGCCAAAATGT
TTGGGTCTGACGCTTTCAGAAGGCAAAAGGCCAACGATCTTGCCTTGATCAATACTAAGC
AACCATATCTGCCTTCTCCTGTCCTTCTGAAAAACAGGTTTACGATAGAGGGTTTGAACA
AGAGACTGGAAGGTTACCTCCAAATCTATTTGCCACCAACCTTCCTGATCTACGAATCCT
TTCTTAAAATAGAGAATGTAATCTTCATTCTCTTCTTTATAATAAAAGGATATCGTTGGT
GAAGCTTCAAGTTTTGGAGCCCGCTCTATCTCTAGTGCAGTGGCCTTACTCACTTGGTCC
TTACGGACATTTTCCTCTTCAACATTGATAGAGCTATCAATCTTTATGGTCTCACCTCCG
GCAAGAACCATCAATGACACGTGAGCGTGTTTGACCACGCTCTTCATGTCATTGTTGGAA
CCAATCAGTATAGTCACTTCGATGCCGCGGTTGACAATGTCTCTAACAAGAGCCTTACAT
ATAGTATTAGTCATTTTGCGGCCCTTATCATCGGGTAACAAGACGTATATATGCTCAATC
TGATCAATCTCGGCATTCATACCACATTGCTTGATAGCTTTATCAATGTACTCAAAGCTT
AAACCATCGAAGGCACCGTGACGATGAGTGGCAATATATATACTATTGCCCCTATCACCA
AAGTCAACCTTCGTGGAGTAGTCCTCGGTCGGGATCTTCGTCTTCTTGATAATAGGCCAA
ACGGATTTTAATTGACCCATATCTAAAGTATTAGACTCACCGCCCAAGACCTTATGCCTA
AAGGCAAGGAACGTTCTATTCGAACCATTGAGGAAGTTTTTAACTCCGTCTTTATAAACG
CTGATCGCAAACTTGGCGACACTCAATTTAATGAAGTCACCGTCAGCTACACGACCAGCA
TAGAAAAGGCAATGAACACTGACAGAGTCCATTGAGTTAACCAGTTCCTTAACGGTAAAC
ATTGGGGGCTTCCTGATCTCGAGAACATCCTCATGTCGCCGCTTGCAAGTCATTCCGATA
GAGAAGACTGCTGACACTAGACTAGGAATGTCCCTAACAGACACCGCAGCCTTGTCTTTT
TTGAGCTCTTCTGCCCTCTTCTTGATGGGCTCATACTCAAGCATGTTTTTGGTGGTATAC
ATAACCTTACGCATGAGTTGCATATCGCGAACAAATACAGTGACTATATGGGTCCAATTA
CTTGGTATGATCACTCTATTGCTCACAATGATGATGGTAGTAGTGGGCTCAGACCTCACA
TGTTGTCTCATGCCTTCTATAGTGTCAACTTCGGAAGGCATTATCACGAAACCTGGGAGG
TCAGACTCTCTCAGACTTTCAAAACCTAGACAAGTAGGCACACAGATGAAGTACCTCTTA
AGGTCACACCCGTAATGCTTAAAAGTGTAGTCAGGAATGACTGATTTGACAATGGTAGTC
ACTGTGCCCTCGAGCTGAGTGTTGGGAAGCTCGATCTTCTCGGCGCCCTTAGGGCAAGAG
GCTTCATATTCCTTATTATGCTTCTTAAGCCCGTCGGGTGTAAGGTTGAGCATAACTGAG
TGACTGTCATTGTGCTTCACAGTGACAAAGATTACTCGGCCAGCTGGTATTTCTGCCGGC
AACCTAATTATGTGTGTGTCAAATGAGGGGTCAACTCCCTCAGCGGCATTTCTACCGTGT
TTGACGAGTTCCATGGTAATAGACGCAGCATGCTTCCAAATGACTTTAGGAATAACTATG
CTGACAACATTATCAGGGTCGACAGGGGTTGGCTGGTCTTTCTCCAGCTTGCGTTTTTTG
TGGCGCCTTTCACGCTCTTGCTGGGGGGAGCGGCGTGTTCGGTTTTTGCTAGGCTTGCCC
TTGGGGGCAGCAGCACTCAACACGAGAGGTGGTTCGTCAAATATGGCACCGCTAGCCATA
TGCGCCATCTTGATCTCGCGTTGGAGTTCATCGATGTACTCATCACTGTACTCATGTCGA
ACGTTCTCTAGCTCCGAATCTTCTGAATCATCAGAGAGATCCGCCGCCGCGACTACGTCT
TCGAAGCGTATTTTCTTCAACGCCTCGATCTTGTGGTCGTACGGCTTGATAACAGGCTTC
AAAGCGGCAGCTTTAGCAGCGAACTCAAGCATAGCATTAAGTTCGCTACTATCACTGTGG
GACGAAGCGTCTTCGAAATGTTCATCATCGGTCCAATCTTCTACGACGTAGGTGGCATCA
GCAGGGAAATCGTTGTTACTACTTTCACTACTGCTAGCCTTATCACCGTATTCAACAGTC
ATATCTTCCTGATCCCCATCGCTAGGAGGGGAATTGAAGAGCCGACAGCCTATTTCGGAA
GTGAAAGATGTCTTTGGACTGATGGTCAAAGCGCTGGTACTATTACCCCAGACTTCAGCG
AGCACACCAGCGGGGTGGAGATCTACGCTATGCGAAGCACGGGAGACGTACTTGCACAAG
GTGTAGGCCACCGGAGAGTGATTGAGTTCTTCTGAGTTGAACAGTGTACTCTGTGGTCTC
TTAAAGCTTTTATAACAAACCTCTACTAAATCAGTCATGGAGCTGCAAACTAGTACAGCT
AACCTGACAGTTGGAAGGAGGAGTATGGACAAAAACCATAAGCACCAGTCAACGGCAGGC
ATACCCACTACAGGGTTGCTGAGGTTGTACCTGTGCCAAAGACCACTACAACGTCTGCAC
AGCATAGTGTAAATGATAGACATGAGCTTGATCCAATTGACACTAGCAAGAGCCAATATC
AACAAGAGATGCCAAAACTTAAAGTCTTCATCACTCACCCCTCCGTCACCAGCGCTGACG
AGGCCGGTGAAAAAATAAAGCCAAGCCACGATACCAGATATGACCATACCCTCGACGTTA
TGGGTTTGTAAGAATAAGATAAACGAAAGCCCGATAACGAGAGGCACGACTATCTTGCTC
ATTGATAGATTCAGCAATCTGGACACTAGGTCGTAACCTGGCACCCAACTGAGCACCTTG
GTGGCGCTCGTAAAAATGTTTGAAACCGCACTAGAAGTGGTCTCGGCACCAGTGGTGTAG
GCGGTCCGACCATACTCCCAGGTAGGGAAGGACTGCTTACCGCTAGTGAAATTGAAAGAG
TCAATATCACTCTCGCCGATAATGGTCGCCGTAACATCCATAATCGTAGGGCAGTATATG
ACCCACCGACAAACTACACTGTCTTTGGTAACCTTGCAAAAGTTGTGACTAATGAAGCTA
CAGGCGCTGGTCTTCAAAGAGACGTAACAGTCGCTCTCAGACGAAACCTGGACCTTAATC
CAAGTGGCCTGAACCAACTCGACGAAACCAGGAGATGTATCGATTGATATGATTTTAACT
CCTTTACATCTCGTAGTAGTAAAAGCTGAACATTTGTAGTCTGAGTCAATCTTAAAACTA
ACTTCCATACCAGTAGGTGTAACCGATATGACCTTGCCGCTCTTGGACATGTTTTCGAAT
TCACAAACTTCATACAAGTCGTAAACATATGGTGTTATTATGGAAGATGTGTCATCAATC
TTCCACCTTTTGTCATCTGCTAAGAAAGTCCAATCGAGATTGACGCAACCTTGGTTGGTT
AATTTCGACGTGTCATCTGTAACAGTGTGACAAAAGTCGTTGCCTGAATTGTCTGTATAG
GAACACAAGACCTGACCGGCTTCAAGGATATGAACTGGAATACGATCTCGTTGTATTTTC
ATGTCCTGAATGGTAAAACCTGAGTCTGAGTAGATCATATCAGCTAAATTAATGGTAAAC
TCCTTTGACTGATCAAAGGAACTAACTTTGAATTTAAGCTTTCTACTCTCGGATTTGGAA
AACTGGGAGTATCCAGTGTAAGCTTTGGAAGCGTTTGTTAATAAACAGATACCTCCGTGA
ACTGAAACCGAGTGATCTTGAACCAAAAAGCCATAACAACCGTCACCATGGAACGTTGTT
GTTGCTAAACAGTGCTGCCGGTATATAGCTCCGGCGGTCTTGTCACACTTGTCTTTGCAG
TCTTTGTTGTAATCTTCACAAATTTTGCTTCCGTCTGCAAGTCCACAACCCCAGTCCATA
TCGGTACAAAGAGAGGTAAATGAGGAAGGAAACTTCTCAGTTTGCTTGTAGTCATACGTG
TCGTCGATGTCAATCAACTCATACGTAGACTCTCCCAACGTGAAACAATCCCCTTTCTCC
ATGTACAGACTGGTGTAAATCTGTTTAGAGTTGGAATCTCCGACGTACAACGTGTGGAAG
TTCTTAAGCGAACAGTCAGCATAGGCGTTGGTTGCAAAAACAACCATCGCAGCTGCTAGC
CCAAAGAATGGACTGACTATAGTTGCAGCAGTTACCAACGCAACGGAGCCCACTGTCTTT
AGACTAAGGTAACCTCTTAACTTGTAGAGATTGGAGTATTTTTCTACTAGAGCATCCTTG
ATACGCTTCTCAACGGTGGCTGAATTAGCGACACAGAGACACGGTCCATCGTAGAAAGAA
AGTTTAGCACCTAGAGTCTTGGCTAAGAAACCATTGCAACATTCGTAAATGGCATCACGT
GTCAAAAGCGTCAACTCTATAGTGTCATCACTATTTATTACAACCAACTTGTTGGAAAGG
ATGGTTAGGCCCTTGAACTTTTCAGCTATTTCTGTAGCATTATCAATAACAGCAGAAACG
TCCCAGTGTCCACTGTAAATGAGGGGCCACACACAATAGCCATTAGCTTCGTTATGACGT
ATTGCGCGATATATGTCATTAAGAGAGAAGCAACTAGCAGTACACAACTTGCGTAGATTG
CCGTCACCATCATTCTTCTTAGCGACATAGTATCTGTTGTTAAACACATAGCGTCCTATG
GCGCATTCTTGCCAACCTAAACCTATGGCCGAATTCTGAGAACCATGGTCCTGGCATTCT
TTCCAATTCTTATACAGACACCATTTGAAATGATTAGCATCGCAAGCAACATCACCATTC
ACACCAAACTTGACTTTTATGTCTGATTCAGAAACGGTGGGGAATTTTGAACTTTCAGTT
CTCCAACAAAACAGAGCTTCACCTTTGTCATCATCTGGAGAGTTACTCTCAGACGTAGAC
GAAGAGGAAGCTGGTTTACTTTCTGCTACTTGCGCAGCAGGAATAGGCAAAGCCTCTTGT
GGCGGTGAATCTCCGCCGTCACCTCGAAGAAGCGACTGATGTTTATCTTTAGTTTGAGTG
TTTCTGGGTACACTCGCAGAAGAGAACTGCCGGGCATTTCTCTCCCTTTTGACTTCGAAT
TCTTCATAATCGGCCAAAGCGGAGATGATGTCGTCCTTGCGTGCTTCTAAGTTGGCCTGC
ACGGCTATGAGTTCCTCTTCTGACAGTTGTTCGGGGTCACCATACTCTTCCAAATCAGCT
GACCTTGAGAATCTAGTCTTAAATTCCTCGAAGGCGGTCTTCGCATTCTTGTTAGCTTTC
TCTAGCTCAACGAGTCTCTCTTTAAGAGCTTTAATCTCGTCCGTGAGAGTATTGACATTC
CTGATGTAAGTGTCTAAGGAGGCGACTTTGGTATTCCAATCATTTAAGAGGTTGCTGACC
CTGGAGGCCACGGTGTCTCCCTTCTGGGCCCACTTTTCAAGTTTGTCGTTGATTGTTCCA
AGGACTACTGCTTTCTCTTTCAAAGCTGCGGCAGTCATCTTATGGGTGTCGAACCACGTG
GCAATAACATCGAATTCGGCTTTCGCGTCATTAACAATATCTATTGGTTTCTTCTCGACA
GGCGTAGCAGCGTTAATTGCTACAATGCAAAGCGCGACTATGCTAGCTTTAACGATGGGA
GAATACACCACTGGTCTGTGACTCGGTGTGATCTTAACCCTACGATTTTTACGGCAAGAA
GTGTTCACAGCCAAGCCAAGCAAGGTCAATGCTAGCAAGATTACTAACGGAACGTAATAA
TCTCGTTCCGGCTCGGTGTAAACCCGCATGTAGTCGTTGATGGCAAAGGTGTGCAGCTCC
TTGTCAATTGAGACATGGCAAGGCTGCATAACATCAACCAACTTGTTACTGACTCTGTAC
CACTCACGTAAGCTCGTGTTGTTCGTTAGTAAGCAGTTCCTGGTGTTCTCACTTAATACA
GTGTAAAGGTAGTTGGAATCAGAGAGGCTCTCATCTAATCCACAAACGACCTCACCACTA
ATAAATCGGGAACCTATAAACCCTCTGAAGCACTGCCCGAAAGCAGCGCCCATTAAGCTA
AATAGTAGTAGAGAGCCTACAATCATCAATGAGGATAACGAGTAACTACCTGTGGTGGGT
TTAGCTTTGCGCCTACCTTGATTAGCCTTTGGTTTTAGCTTAATAGTTGACACGCTTGTG
CCTTGAGCCAATTTATCAGCACCTTGTTTAATGGCTGAGCTGTTGGCTTTTAACTGAGAC
ATTCGCTGAGTTATTTCAGCTACATCTTGTTGTTGCTTTTCAGCACGTAGTTTGAGCTGT
GTAAGCTCTGCGGCTTCCTTGGCAGCTTGATTCATGTTCTTTTGCATAGCTGCGAGGGTA
GATGGATTACCCTTATTATTGTTTGAGCGCCTCTTCTTTCCCTTGCCTGAGTGCTCTTCC
AGTGATGACTCAATTTTGCAATATTGACAACCTAATCCAGAGCACACGTATGTTCTGCTA
GGTGTGCACTCGGTAGTGACGGCATATTTGCCATTACCATCGGAATAGGTGACCAGACTG
CAAACCCTGCCAACAGCGTTGTATATTGGAGAACCACTGGCAAGGCGGGTCGAACTGCCA
AAGGTTCTAACTTCTCCAACGATATGTTCGTCTCCATACTTTGAGGAAACTAGCATGTTG
TCTTCAGCATCGTTAAGATACTTAGAGATGCGAACTTTGGTAGCAAAGTTGAAGATGGAG
ATCTTGCCAGTGACTTTAGCAAGGTCGTCGACAGGTCCGACCAAATCGGGTCTGCTATGT
GCTACCTCGCTTTTAACAAGGTGAGCAGCAGCGACGCGTGTGCGCTTAACATCTTTCTTC
GCTTGCGCGTAGGAGATGATTGGCTCAACACCTGCATTCAAGGTCTTGAAGTGTTCCATC
CAATATTCATCGGAGAGAACTGGCTTCTCGGCCTTTAGCCTGCGGATCGGCGTAGAGGGT
GAGTCGTCTACAGCTTCGTACCTAGAACGTTCCACACGTTCCACGCATTTAGCCACCGGC
AACACCCCAAAAGCTCTAGACCCACCGCGTGAGGCAGCAAATCCACGACCTTTGGTTGGA
ACCCATCCATAGCGAAGGTAGTCAGAGGAGTGCTTAGCCCAGGTTTTGTGGTTACCTCGG
GTACCTTCGGATCGGTAGTGAGTACCTTCATAGCTGCTTGACCATCCACCTAAGGACGTC
CAAGTGTTATCTTGCTCGGATTTCAGCTTGCGGCACCATCCGGGTGAGATAGGTTGCTGG
GGCGTAGTACAGTAGTACTTGTACTTAACCGGTTCCGTTTGCTTCTTTACCTTCACAGGT
TTGGGGGCTTGCGGTTTGACCTCGGCTAAGCCAATCAACTGTGAATGGGTCCACACCTTA
ACGGGCTTGACCTTTGAGTCAACCGCACCAGCATAACCGAGACGGCGAAGTTGGATAACT
TCCTCCTTAGAGTTATCAGGGATAACCTTGGGGAAGAGGTCTTTCGCCGTCTCTGGAAGG
TACTTGGCGACCGATTCCCAGACAGTTTCAATGGCTGCTGGAAAAATGCTGGCTTCTCTC
AACCACGTTGGGTCTTGCAAGAGCTCGATATTCACATTGAGCTCAGGTTTTTGTATAGGC
ACAAACACCAGTTGAGAGTTCGTGGGGTTCTTTCCACGGTGGTACTCGACGCACTCACTA
TTCGGACATTGTTTGTCGAATTGTGGATGGTCCAAGTTATGGAACTTGTGCCAGTGACTA
TAAACTACACCACAAGAATAGCATTTGTGATTGTGGGAATCGCCTACACGAGGAACCCAG
TGGCTAGGTGTTGAGCTGTCTATGGCCACAACCTCGACATCTGAACCATACTTACTAAGA
AGGCTCTTCATAGTGAAGAATTGGCTCTTGGAAGTAGTACAAATGCGAACATTGATACCA
CGCTCACAAAGCAACTCAAGGATGCTATTGAGACCAGATTCGTACTGAACCCTGTCTCGA
TCCATACATAAAGCTGGCATTGTGATGGAATTCTCGCCTATTAAGTCGAGACCCAACGCG
AGTTCCAAAAGGGATCGGCGGTAATCCACCAATTTCGGGTATGCCCCCTCTCTATCTTTA
GGAAAGAGAGTGAAGATGGATTTTTCACCGACCTTCTGATGGGCTAGACGACTATTGACG
AGGTCGTCCTGATTTGGCTTGGGAAAACCGCACTCTGCATAGACGTAGCTAGCAGGGGCC
ATAACACCTCGGTAGGGATTGTTCCAATCCTTGGAAGTGGCAATAGCAATACTAGTAGCC
GGGTCGCGAATTGCGTGCCGAATGTCTGCCACGGAGATGGTCAACGAACCACCACCTTGG
CTAGAGCACGTATACTCAGCGAGAACACGGTCGTTAGTGTAAAGCTTCCTTGCCAATCTG
CGTTCAGGCTCATACGGTTGGGCGACCCTTTCAGTAAACTCTCGCAGACCATTGCGTAAA
GCATGGGTCCACTTTGAGTCAACCTTACGTTTACGCTGGGCTCGCACGATGTTGCGTGCT
GCGTCTACCATTGGGGTATCATTGTCTACGATGCAGACGTTGATGCCGTAGTTAATAAGC
TCCTCTCTAATCGTGAAAAGAACGAATTCCAAAGGCAGGCGGTCACGTCCACAACCAATC
AAGGGCATGGTGACTTCGGAAAGCTTCTCAGCTAAGAGACTCCTTCTTAGAGACGTGACG
GCGTTAGTGAAACTACCATAAGTGGGCTTACCACAGTATTCCTCCTTGGTAAGGAGTGTA
TACAAATGTTTGTCACCACTTTGCTGGTGAGTGACACTGGTGTCGCCTACAAGGTCGAGC
GGCATTGGCTTGTCAAAGCCTGATGCCTCTAAGACGACCTTGGCAACGCCAGCACTACTG
CGCTTCGGTTCGGCCCAATCTCTAGAGGTGCAATGAGCAAACACGTACTCCTGACGGAGC
AATGTGTCGCGCACGTCACCTTCCAAAACAACGAAAAGGCCTGGGGAGACCTTCTCGGTG
GGCGCATTGGTTGGAGCAAGCTCCACGTTCGGTTCCTCCACGTGGGAGGAGGGTGTGCCG
GATATTCCGGCGAGAGTGGCGCCAAATGGCACCTGTTTCGTGGCCTTAGCCACTGCCTTC
CGGACGGCGTCCGGAATGTTGTTTTGTGCGGAACGCCGCACGCGTTTTACCACCTTGTGG
GTGGCTGCCTTTGGAGATGGGGGAGCGGGGTCCACCTCCTTTTCAACCACCTTCTTGGTG
GTTCTCTTGGCCTTTACGGCCACAACCGCGGCGGCTGGCAATGCCGCGGTTTTAGCCGCC
GTGGCGGCTCTACGCGCAGCCAAAGCTGCGCGGTGCTTCTCAGTTGCCCATGGGGCAACT
GGTGCGGGGGCGGGTTTGGCAGCTTTCACCACCTTCAGGGAACATTCAGTTCCCCACGCA
GCTAACCCAGCTGCGATGGTTCCGCGGTTGAACGCGGTTCCAAATTTGCCCTTTTTGGGG
GCGGGTTTTGGTGCCTTGACGGCACGTTTGACCAGAGACCAAGCTCCGGACATCTCGAAT
AAATTACCAGATGGTTACCTAAAAGAGAGATTAGGTAGTCTACAACGACTGCCTACGATG
ACACCGGACGTCTAGTCAACGGTATCTATTGGGGGTAAGATTTGTGGTAATATCAAGTTG
ATTCCTAATGGACAACTTGATAAAATCGCAAAAATTGAGAACGACTTCAACAATAGTAAA
GAAAAGTCGTGGGGAAGTGTACAAATCACACAACGTAAGGATCGCAAAAACTGTAAGCTC
AGAGCTTGCCAAAAGGCTAAGTTCAAAGGGGCTACAAAAGCGCGA
>Me202_flavivirus_CZid_contig2
CCTAATCTCTCTTTTAGGTAACCATCTGGTAATTTATTCGAGATGTCCGGAGCTTGGTCT
CTGGTCAAACGTGCCGTTAAGGCACCAAAACCCGCCCCCAGAAAGGGCAAATTTGGAACC
GCGTTCAATCGCGGAACCATCGCAGCTGGGTTAGCTGCGTGGGGAACTGAATGTTCCCTG
AAGGTGGTGAAAGCCGCCAAACTCGCCCCCGCGCCAGTTGCCCCATGGGCAACTGAGAAG
CACCGTGCAGCTCTCGCTGCGCGTAGAGCCGCTACAGCGGCTAAGACTGCGGCACTGCCA
GCCGCCGCAGTTGTGGCCATAAAGGCCAAAAAGACCACCAGAAAGGTGGTCAAGAAAGAG
GTGGACCCTGCTCCCCCATCTCCAGCCGTGACCGCCCACAAGGTGGTCAGACGAGCGCGG
CGTTCCGCGCAAAACAACATTCCGGACGCTGTCCGGAAGGCAGTGGCTAAGGCCACTAAA
CAGGTGCCATTCGGCGCCACCCTTGCCGGAATCTCCGGCACACCTTCCTCCCATGTGGAG
GAACCGAACGTGGAGCTCGCTCCAACCAACGCGCCCGCTGAGAAGGTCTCCCCAGGCCTT
TTCATTGTCTTGGAAGGTGATGTGCGCGACACTTTGCTCCGTCAGGAGTACGTGTTTGCT
CACTGCACCTCTAGAGATTGGGCTGAGCCAAAGCGTAGTAGCGCTGGTGTCGCTAAGGTC
GTCTTGGAGGCGTCTGGCTTTGATAAGCCAATGCCACTCGACCTTGTTGGTGACACTAGC
GTTACTCACCAGCAAAGTGGTGACAGGCATTTGTACACCCTTCTCACCAAGGAGGAGTAC
TGTGGCAAACCTACTTATGGTAGTTTCACCAATGCTGTTACGTCCTTGAGAAGGAGTCTC
TTAGCTGAGAAGCTTTCGGAGGTCACCATGCCCTTAATTGGTTGTGGACGTGACCGTCTG
CCTTTGGAGTTCGTTCTTTTCACGATCAGAGAGGAACTTATTAACTACGGTATCAATGTC
TGCATTGTAGACAACGATACCCCAATGGTGGGCGCAGTACGTAATATCGTGCGAGCCCAG
CGGAAACGCAAGGTTGACTCGAAGTGGACTCATGCTTTACGCAATGGCCTACGCGAGTTT
ACCGAGCGAGTTGCTCAACCGTACGAGCCTGAACGCAAGTTAGCGAAGAAGCTCTATGCT
AACGACCGAGTTCTTGCAGAATACTCGTGCTCTAGCCAAGGCGGTGGTTCATTGACCATC
TCTGTGGCGGACATCCGACACGCAATCCGTGACCCAACTACTAGCGTTGCCATTGCCACG
TCTAAGGATTGGAACAATCCCTACCGAGGAGTTATGGCCCCCGCGAGTTACGTCTATGCG
GAGTGCGGCTACCCTAAGCCAAACCAGGACGATCTTGTCAATAGTCGTTTAGCTCATCAG
AAGGTTGGTGAAAAATCCATCTTCACTCTCTTTCCAAAAGATAGAGAGGGCGCATATCCA
AAGTTGACAGATTACCGCCGTTCTCTCCTAGAGTTAGCTCTTGGACTTGATCTCATAGGT
GAGAATTCTGTCACGATGCCGGCTCTATGCATGGATCGGGACAGAGTTCAATATGAGTCT
GGTCTCAACAGCATCCTTGAGTTGCTTTGTGAGCGCGGTATCAACGTTCGCATTTGTACC
ACTTCCAAGAGCCAGTTCTTCACTATGAAGAGTCTCCTGAGTAAGTATGGTTCAGATGCG
GAGGTTGTAGCTACCGACAACTCAACACCTAGTCATTGGGTTCCTCGTGTGGGTGACGTG
CATAACCACAAGTGTTACTCTTGTGGAGTTGTGTATAGCCACTGGCATAAGTACCACAAT
TTGGACCACCCGCAGTTCGACAAACAATGTCCGAACAAGGAGTGTGCCGAGTACCATCGT
GGTAAGAACCCCACGAACTCCCAACTGGTATTTGCGCCCTTGCAAAAACCTGAACTCAAT
GCGAACATTGAGCTTTTGCAAGACCCAACTTGGTTGAGAGAGGCTAGTGTGTTCCCAGCA
GCCATTGAAACTGTCTGGGAATCTGTTGCCAAGTACCTTCCAGAGACGGCGAAAGATCTC
TTCCCTAAGGTTATCCCAGATAACTCCAAGGAGGAAATCATTCAACTTCGCCGCCTCGGT
TACGCTGGTGCCGTCGACTCGAAGGTCAAACCTGTCAAGGTGTTGACTCACTCGCAGTTG
ATCGGTCTGGCCGAGGTTAAACCGCAAGCCCCTAAGCCCGTTAGGGTGAAGAAGCAAGCG
GAGCCGATTAAGTACAAGTACCATTGTACAACACCTCAGCAACCTATCTCACCCGGGTGG
TGCCGCAGGTTGAAACCTGAACAAGATAACACTTGGATGTCCTTAGGTGGATGGTCGAGT
AGTTACGATGGAACACACTTCAGATCTGAGGGTAGTCGGAACAATCATAAAACGTGGTCG
AGACACTCTTCAGAGTACCTCCGCTACGGCTGGGTCCCAGCCAAAGGTCATGGATTTGCT
GCCTCACGCGGTGGGTCCAGAGCTTTTGGTGTGTTGCCAGTAGCCAAGTGTGTGGAATGT
GTGGAACATTCTAGATATGAGACTGTCGATGACTTGCCGTCTGTGCCGATACGTCGGTTG
AAAGCTGAGAAGCCAGCTCTCTCCGACGAATATTGGATGGAGCACTTTAAGACTCTAAAT
GCAGGTGTTGAACCAGTCATCTCCTACGCGCAAGCGAAGAAAGATGTTAAGCGTACACGT
GTTGCTACTGCTCACCTCGTTAAAAGTGAGGTAGTGCACAGTAGGCCTGATCTCGTCGGC
CCCGTTGACGGTCTTGCCAAAGTTACTGGCAAAATCTCTATCTTCAACTTTGCCACCAAA
GTCCGCATCTCCAAGTATCTTAACGATGCTGAAGATAACATGTTAGTTTCCTCAAAGTAC
GGAGATAGACATGTTGTCGGTGAGGTTAGAACTTTTGGTAGTTCCACCCGGCTTGCTAGC
GGCTCACCAATATACAACGCCGTCGGCAGAGTTTGCAGTTTAGTTACTTATTCTGATGGC
AATGGTAAATATGCTGTTACTACTCAATGTACACCTAGCAGAACATACGCATGCTCCGGC
TTTGAATGTCAGTATTGTAAGATTGAGTCATTGTTGGAAAAACACTCTGGTAAGGGAAAG
AAGAAACGCCCAAGCAAAAACAAGGGCAACTCACCTTCCCTTGCAGTTATGCAGAAAAAT
ATGAACCAAGCCGCCAAAGAAGCGGCAGAGCTTACCCAGCTTAAACTACGTGCTGAGAAG
CAACAGCAAGATGTAGCTGAAATAACCCAACGCATGTCTCAACTCAAAGCGAACAGTACA
GCCATCAAGCAGGGAGCTGATAAGCTAGCCCAAGGCACGAGCGTGTCAACCATCAAATTG
AAACCTGCAAGCGGTCAGGGTAGGCGTAAAGCAAAGCCTGCTACGGGAAGTTTCTCACTA
TCCTCATTGATGATCGTCGGCTCCCTTTTGCTGTTTAGCTTAATGGGGGCTGCCTTCGGA
CAGTGCTTTAGAGGATTTGTAGGTTCCCGGTTCATTAGCGGTGATGTTGTCTGTGGTCTA
GATGAGAGTCTTTCCGACTCCACCTACCTTAGTACCATGTTGAGTGAAAACACCAGGAAC
TGCTTACAAACTAATGACACGAGTCTACGTGAGTGGTACAGGGTAAGTAACAAGTTGGTT
GATGTGATGCAACCTTGTCACGTGTCAATTGACAAGGAGCTTAATACCTTTGCCATTAAC
GACTACATGCGAGTTTATCTGGAACCAGAAGGGGATTACTACGTCCCCTTGGCAATCCTG
TTGGCTTTGATTCTACTTGGTTTGATTGCGAACACCTCTTGCCGCAAAAACCGTAGAGTC
AAGGTTACACCGAACCGTAGACCGGTTGTTTACTCTCCAATTGTTAAAGCCGGCATAGTT
GCTTGCTGTATCGTAGCCGTTAGTGCTGTGACACCTGTCGAAAAGAAGCCCATAGATATC
GTAAACGACGCGAAAGCAGAGTTCGATATCATTGCCACGTGGTTTGACACCCATAAGATG
ACTGCTGCAGCCTTGAAAGAAAAGGCGGCAGTTTTAGGGACAATCAACGACAAACTTGAG
AAATGGGCCCAAAAAGGAGATACAGTTGCTTCCAGAGTCAGCAATCTCTTGAATGATTGG
AATGCCAAAGTTGCCTCACTGGACAATTACATTAGGAACGTCAACACTCTCACAGATGAG
ATCAAGGCTCTCAAGGAGAGACTTGTTGAGCTCGAAAAGGCTAACAAAAATGCAAAAACA
GCTTTTGAAGAGTTTAAAACTAGGTTCTCAAGATCAGCCGACCTGGAAGAGTACGATGAC
CCCGAACAGTTGACCGAGGAGGAACTTGTGGCTGTACAAGCCAACCTGAAAGCACGTAAG
GATGACATCGTTTCTGCTTTGGCAGAATATGAAGAATCCGAAGTCAAAAGAGAGAGAAAT
GCCCGGCAATTCTCCTCTGCGAGTGTATCTAGGGACACTCAAACCAAAGACAAACATCAG
TCACTCCTTCGGGGTGAAGACGGTGATTCACCGTCGCAAGAGGCACTGCCCATCCCTGCT
GCGCAAGTAGCAGAGAGCGAGCCAGCCTCCTCTTCGTCCTCATCCGAGAGCAACTCCCAA
GATAGCGACAAGGGAGATGCCATATTCTGTTGGAGAACCGAGAGTTCTAGATTCCCTTCC
GTTCCAGAGTCTGACATAAAAGTTAAATTTGGAGTTAATGGTGATATCGCTTGCGATGCG
AACCACTTCAAGTGGTGCTTGTACAAGACATGGAAGGATTGTCAAGATCATGGTTCCCAA
AATTCGGCTATCGGCTTAGGTTGGCAAGAATGCGCCATAGGTCGTTTTGTGTTTAACAAC
AGATATTATGTTGCTAAGAAAAACGATGGCGACCGCAATTTACGTAAATTGTGTACCGCT
AGTTGTTTCACTCTCAACGACATTTATCGTGCTATTCGCCACAATGAAGCCAATGGGTAC
TGCGTGTGGCCTCTTATCTACAGTGGGCACTGGGATGTTTCCGCTGTAATTGATAATGCT
ACCGAAATAGCCGAGAAGTACAAAGGCTTGACCATCCTTTCCAATAAACTGGTTGTTATA
AACAACGACGACACCATAGAATTGACGCTTCTGACACGCGATGCCATTTACGAATGTTGC
AACGGTTTCTTAGCCAAAACACTGGGTGCTAAACTTTCTTTCTACGATGGACCGTGCCTC
TGTGTTGCCAACTCAGCTACCGTTGAGAAACGCATCAAGGACGCCCTGGTAGAGAAGTAT
TCAAACCTCTATAAATTAAGAGGTTACCTTAGTCTAAAAACAGTAGGCTCTATTGCACTT
GTGACCGCCGCAACTATAGTTAGTCCTTTCTTCGGGTTAGCAGCTGCGATGGTCGTTTTC
GCAACCAACGCTTATGCCGAATGTTCACTCAAGAACTTTCACACATTGTATGTCGGTGAT
TCTAATTCCAAACAGATCTACACCAGTCTGTACATGGAAAAAGGGGATTGTTTCACGCTA
GGAGAATCTACTTATGAGTTGATTGACATCGATGACACGTATGATTACAAACAGACTGAA
AAGTTCCCTTCCTCATTCACTTCCCTATGCACTGACATGGACTGGGGTTGTGGGCTTGCT
GACGGCAGCAAAATCTGTGAGGAATTCAACAAAGACTGCAAGGACAAGTGTGATAAAACT
GCTGGTGCCATATATCGGCAACACTGCATTGCAACAACAACATTCCACGGCGATGGTTGT
TACGGCTTCTTAGTTCAAGACCACTCGGTTTCGGTTCACGGTGGCATCTGTCTTTTGACA
AACGCTTCTAAGGCTTACACTGGGTACTCCCAATTCTCCAAGTCTGAGAGTAGGAAGCTC
AAATTCAAAGTTAGCTCTTTTGACCAGTCGAAGGAATTTACTATTAATTTGGCTGATATG
ATCTATTCAGACTCAGGGTTTACCATTCAGGATATGAAAATACAGCGCGATCGTATTCCA
GTTCATATCCTTGAAGCCGGTCAAGTTCTGTGTTCCTATACAGACAACTCAGGCAATGAC
TTTTGTCATACTGTTACAGACGACACGTCGAAATTGACCAATCAAGGTTGTGTCAATTTA
GACTGGACCTTCCTAGCAGATGACAAAAAGTGGAAGATCGACGACACTTCCTCCATAATA
ACACCATACGTGTATGATCTGTATGAGGTGTGTGAATTCGACAACATGTCTAAGAACGGC
AAGGTGATATCAGTCACTCCAACTGGTATGGTTGTCAGTCTTAAAATCGACTCCGACTAT
AAATGTTCTGCCTTCACCACTACAAGGTGTAAAGGAGTCAAAATAATATCAATTGATACA
TCCCCTGGTTTTGTAGAACTCGTTCAGGCCACCTGGGTTAAAGTTCAAGTCTCGTCTGAG
AGTGACTGCTACGTTTCGCTAAGGACCAATGCCTGTAGCTTTATCAGTCATAATTTCTGC
AAAGTCACTAAGGATAGTGTAGTTTGTCGATGGGTTATATACTGCCCTACTATAATGGAT
GTTACGGCAACAATTGTAGGTGAGGGTGATATTGATTCATTCAACTTCACTAGTGGCAAA
CAATCTTTCCCCACTTGGGAGTACGGTCGTACAGCCTATACTACAGGCGCAGAGACCACG
TCAAGCGCAATCTCAAGCATCTTAGCGAGTACTACCAAAGTACTTAGCTGGGTGCCTGGT
TACGATCTGATATCTAGTCTCTTGAACCTTTCTATGAGTAAGATAGTGGTTCCCCTTATT
ATTGGTCTATCATTTTTCATATTCTTGCAGGTTCACAACATTGAAGGCATGGTGATATCA
GGCATTGTAGCTTGGCTCTATTTCTTCACTGGCCTGGTTAGCGCTGGAGATGGAGAGTCA
GGTGATAAAGACTTTAAGTTCTGGCACCTGTTGTTAATATTAGCTCTTGCTAGCGTCAAT
TGGGTCAAGCTTTTGTCTATCGTTTACACCATGCTTTGCAGACGCTGTAGTGGCCTCTGG
CACAAATACAACCTCAGCAACCCTGTTGTGGGCATGCCCGCCGTTGATTGGTGCTTATGG
TTTGTGTCAATGCTCCTCTTCCCGACTGTCAGGTTGTTTATTTTGGTTAGTAGCTCTATG
ACCGACTTAATTGAAGTTTGTTACAGGAGCTTCAAGAGACCGCAAAGCATACTTTTCAAT
TCGGAGGAGCTTAACCATTCGCCAATGGCGTACACCCTGTGTAAGTACGTTTCGCGAGCT
TCACATAGCGTTGACCTTCACCCAGCCGGTGTGTTGGCCGAAGTTTGGGGTAACAGCACT
AGTGCTCTAACCATCAGTCCCAAAACATCATTTACGTCTGAAATTGGTTGCCGACTCTTC
AACTCTCCTCCAAGCGATAACGACCAGGAAGACATGACGGTTGAATATGGAGACAGAGCT
GACGATAGTGAAGTTAGCAACAATGATTTCCCAGTTGACGCCACTTACATTGCAGAGGAC
TGGACAGATGATGAGCATTTTGAAGATGCCTCATCTCACAGCGATAGTAGCGAGCTCAAT
GCCATGCTTGAATTCACTGCTAAGGCCGCCGCTTTGAAACCTGTTATCAAGCCGTATGAC
CACAAAATTGAAGCTATGAAAAAGATACGCTTCGAAGACGTGGTCGCAGCAGCTGATCTC
TCTGATGATTCAGAAGATTCAGAGCTAGAAAATGTTCGTCGTGAATACAGCGATGAGTAC
ATTGATGAACTCCAGCGCGAAATCAAGATGGCTCACATGGCCAGTGGTGCCATCTTCGAT
GAACCGCCTCTTGTGCTGAGTGCTGCTGCGCCCAAGAGCAAGTCGGGCAAAAACCGAACA
CGCCGTTCTCCCCAACAGGAACGCGAAAGGCGCCATAAAAAGCGCAGGCTGGAGAAAGAC
CAGCCAATCCCTGTCAACCCTGATAATGTAACTAGCATCGTTATCCCTAAAGTTATTTGG
AAACATGCTGCTTCCATTACTATGGAACTCGTCAAGCACGGCAGAAATGCCGCTGAGGGT
GTTGACCCCTCTTTTGACACTCACATAATTAGGTTGCCGGCAGAAATACCGGCTGGTCGG
GTGATTTTCGTCACTGTAAAACACAATGACAGTCATTCAGCTATGCTCAACCTGACACCT
GATGGGCTTAAGAAGCACAATAAGGAATATGAAGCTTCTTGCCCCAAAAGTGCTGAGAAG
ATCGAGCTCCCTAACACTCAGCTCGAGAGCACAGTGACCACCGTCGTTAAATCAGTCGTC
CCTGACTACACTTTCAAGCACTATGGATGTGACCTCAAGAGGTATTTCATCTGTGTGCCT
ACCTGCTTGGGTTTTGAAAGTTTAAAGGATTCGGACCTTCCTGGTTTTGTCATAATGCCC
GCAAGCATTGACACTGTGGAAGGCATGAAGCAACACGTGAGATCTGAGCCCACGACCACC
ATTATTATCGTAAACAATAGAGTGATTATACCAAGCAATTGGACTCATATAGTTACTGTT
TTTGTCCGCGATATGCAACTCATGCGCAAAGTTATGTACACCACTAAAAACATGCTTGAA
TATGAGCCTATTAAAAGGAGGGCAGAAGAACTCAAAAAGGACAAGGCTTCAGTATCTGTC
AAAGATATTCCTAGTCTAGTGTCTGCAGTCTTTTCCATTGGTATGACCTGCAAAAGGCGT
CACGAAGATGTCCTTGAGATCAGAAAGCCCCCCATGTTTACCGTTAAGGAGTTGGTCAAC
TCGATGGATTCTGTTAGTGTCCATTGCTTGTTCTATGCTGGTCGCGTTGCTGAAGGTGAT
TTCATTAAGTTGAGTGTCGCTAAGTTCGCTATCAGCGTATACAAAGATGGAGTGAAAAAC
TTCCTTAATGGTTCCAACAGAACCTTCCTTGCCTTTAGGCATAAGGTCTTGGGCGGTGAG
TCCAATACCTTAGATATGGGTCAATTAAAGTCTATTTGGCCCATTATCAAGAAAGCAAAA
ATCCCCGCTGAAGATTATTCCACTAAGGTTGACTTTGGCGATAAAGGCAACAGTATATAC
GTCGCCACGCATCGTCATGGAGCCTTCGATGGTTTAAGCTTTGAGTACATCGATAAAGCT
ATCAAGCAATGTGGTATGAACGCCGAAGTTGACCAGATTGAGCATATATATGTTTTACTG
CCCGACGATAAGGGTCGTAAGATGACCAACACTATATGTAAGGCTCTCATCAGAGATATC
GTCAATCGTGGCATCGAGGTTACCATATTGATTGGTTCTAACAACGATATGAAGAGCGTA
GTCAAACACGCTCACGTATCTTTGATGGTCTTGGCAGGAGGTGAGACCATAAAGATTGAT
AGCTCTATCAATGTTGAGGAAGAAAACGTCCGTAAGGACCAAGTGAGTAAGGCTACTGCA
TTAGAGATAGAGCGAGCCCCAAAACTTGAAGCATCGCCAACGATATCCTTCTATTACAAG
GAAGAGAACGAAGACTACATTCTTTACTTCAAAAAAGGATTCGTAGACCAGGAGGGTTGG
TGGCAAATAGACTTGGAAGTGACCTTTCAGTCACTTGTTCAAACTCTCTACCGCAAACCT
GTCTTCCAGAAGGATAGGAGAAGGCAGATATGGTTGCTCAGTATCGATCAAGGCAAGATT
GTTGGCCTCCTACCTTCTGAGAGTGTCAGACCCAAGCATTTTGGAATCCATTTTATGGGC
TCTAGGTACTTTGGAGTTGATGCAGTTGGGCCAGACAACAAGTGTCCTATCTACGCACCT
GTGTGTGGTGCAGAGGACAAAGGTCGCCGCTGCACTTACAGGACGTATCCACTGGTACAA
CATGGTGGCGGTACCGCTACTGGAATATACACAACTGAGATTGCCAAGAAGATTGGCAAA
GCGTTTGTGTTCTCCAAAAATCGTTTGATGTCTGGTTGTCAGGTTTACGTGGTTCCACCC
AACTACGAGAACAAGTACAGGGAAACGCTGCATTCCCTATCATCAGGCATCATCACCACC
TGTTCGAAGTTTGTTTTGCTTGGTGTGGAAGGTTTCATTCACCCTCTCCACGACTTATCA
AAATTGACTAAGACCACAGATATCCCAAACCGGCTTAATGCTCGTCTTAAGATATCTTTG
CAGCAGGGTAAGATAGAAGACTGTTTTGTCTCTACCTTCAACCCGAACAATGTTAACCTC
ACGGTCATAGGTACCATCCCAAGTTGCGATGTTGATGATTTGATTACCAATACCGTTGAG
ATTGTCAAGCCAGGTAGTGAGCTTGACCCACTCACCGGGATTCCCAACGTCGAACTCAGT
AATGAGGATGAAGACCAGGAGAAACCTTGGTGGTTGGAATCAGCTGATTACTGCTTCATA
GAAGCCTGGAGCGACGATAAGTATCCTAATACGGTACCTCCAACTCTTGGTTCACTAGTT
GCGCCTTGGCATTACGGGCCACACGTGTGCTGCCCCACCCAAAATTATAGTGCGCGAGAT
TACCCGTGTCCAGAGAAAAAGTTCAAGAGCGCTCAAGCTTTGCAGTATCACAGCAATATT
AGTAAAGCTAAAGTATTCTGTAGCCCAGTGTGTGCTCTACACTATAATCTGGTAACTATG
ACTCGTTCGAATTACATGTATATGGAGTTTCTGAGCCTTATGTTTGATAAGGATGAGACC
ATCAATTCGTTGACTCGGTTTGCCATTTGGAAACCTACCATCGTCATAACCAGCTTGCCT
TGTTTGCCTGAACTCACACGCCTGCAGCGGGCAATGGAGCAATCTGACTTTAGCAGGGTC
AAGTGGTATGACAACTTACTCGACGCAGGCGAGGCAGATAACGTGTTCATTAACTATCAG
TTAGAGAACCGTAAGCGCTTTGCTCGATTTGATAAAGAGTTAACAGCGATGTGTTCCGCC
AACTTTGATTTCCCAACCAATCATAACGGCTCAATATGGACTCCACCTCATCTGTACATT
CGAACGATCATAACTATGGGGATCCAACGCACTAGCAGTATGGGCATTAAGGTTACTACC
AAACATGGCGACACATGCCCATCCAAACCCTTACAAATATGTCCTTCATTGGATGTAGAT
CGCAAACCCGACTTGAGGGCTTATGTCCAAATACGTCGAGCTTGCGTACTTTTGCTCGCT
GAGGGCTGGAATTACTTCGATGTGTACTTAGATGAATGCATTGATTGGGATCCTTGTAAA
GTGGGCAATTCGATTATTTTCAGCAATGAAATATTCGGTGTCCATTGCATAAATGTAGTC
ACAGTGAGCGAAAAGTTGCATCGTGGTTTGTCTAATATACCGCAACTGCTAGAAAATTGC
AACCTTGCACCTCCCCAACTGGCAAATGCCAGTCCTTTCTTGTGGAGGAGAGGTGTTAAG
ACTGCGGCAATAGTCAACTCTATAAATGAGTGGTCTAATTGTCAGCCAGCCTCTTGGGAA
TCAATTGATGTTGCACGATCTGGGCTATCTAAGACCGAATGCCCCGACATTGTCGTTAGC
AGTGAGAACAAACCTGCGTTTATGAACGACAACAGTTTTGCCATTTGGACTATATCAAAC
GGCATCAAGACAGGATCTTGTTATTCTAGTGGAATTGACATGGTTGGAGCCAATCATTGC
ACCCTCGGTAACACTATCTGCCTCGAAACTCCGGCTCCTTACGGTAACAGTTTTGGCGTC
AAGCGCGCCAATTATGTGAGTAAAATTGTCAAGAGTTTTGAAGCAGGAGATATGGACTTA
CATAATTCCACCTTTGTCTTTGCGGAAGCAAAGAAGGGCGAGATTTATGCAACTCTCAAT
CCTGCGCAAAAGAGAGGTAGATGGCTGATGTGTACTGCAGTTGCTGAGTTTGAACCGACC
ATGCAATCTACGTTTAACAAGTTTGTTCCCGTTAACATAAATTTCGCCGATAGGACCGTT
GAAGTTGCTCCTTATAAGTTATACAAAGGCTTGTCTGGATCACCCATCATCAGCTCTAAA
GGTGCCATTGTTGGCACATACGGTCTCAGTACCAACGTGCATTACCAGGACACCAGTTTG
ACTGGAGTTGGTAGGGATACCACTCTTTGTCACTCTATGGTGGCCGATAACACGTCCGAG
AGTGAAGGCTACTTCGTTCAAGCCGCCAAGGAGCTTTGCGAAATGGAACCTCGCATAAAC
AGAAAGTGCTTCTTGGAAGCACCCACTGGTACAGGGAAGTCAACTCTTTTCCCTTTGGCT
GTGCTCAACACCATAGTCAAGAATTCAAGAGTTACTGAATACAACGTGTGTATGCTCGAG
CCCACTCGCGCTGCTGTTCACAACTGTTACGAGCGGGTAATAAGTTTATTGGACAAGCAG
AGTGATCGATGGAACAGAATATATACAGTTAGATTAGCCACTGGAAAGCGCGGTCAAACA
GAAGGTGAGCACCACAAGTCTAAAGGTAATGGCAAGATACAACTGTGCGTGATGACTTAT
GGGCGCTTCATCGCTGAGTATCGATCACAGTCAGAGGTGCCTCACAACTACCAGATGCTT
CTTATGGATGAAATCCACACTAGGAGCAAGGACGTCGACGTAGCCACCGCTTACTTATTG
TCTGGAGACACTAGGTGTGGTGATGTTAAGATCTGTTACATGACAGCGACGTCTGTTGGT
AGAGTTTGTGAAGTTCGCCTCTGCGAAGGAAGAGACCTCCAAGGAACCCGTTTCAAAATT
ACTGAGGAATTCCTGATTGAAACTAGGAAAGAAGGTAAGAAAGTCGAAGAACCTGGGGTG
GTTGCCGACAATGCCTATTTTACTATAGACCTGAAGGCCGCCAAGCTCAACCTTAAGACG
CGTGCTCAGTACGTCTCATGGCCAAGATCTGCCATGGAAGGAGGCCGGTGCTTGGTTTTC
CTGCCTAGTAGGAACGATTGTGAAAAATTTGTTTCCTGGTGTAGACAGAACTATTCTTCG
GAAAAGGAAAGCTTCGTCAGTTTGCACGCTGGTTCCAGTGTTAAAGATCTGGCTAATCTG
CCACCAACAGCCATCATCGGTTGTACAGACTTCGCATCTACTGCCATTACGGTTCCTAAT
TGCAATTGCGTGGTAGATTTCATGGAAGACTGGACACCGATGATCACCCTCTTTGCGAAT
GACGAAGGGTTTAATTACCGTAATGTCATCACCAAGGAGGTTGTCAGCAAACAAGTCTCG
ACTCAACGTAAGGGACGTACTGGCCGTACTTGTAACGGTACGTACTTCTCCTGCGCAAGT
ATTCATACTATTGAGGAGACTAAACTGAGTGAGTCTATGCATGCCCAAATTTATTTCAAC
TTGTTGATTAAGATGGGCAGGCCAAAGGCCTTACGGGGCTTTATAATGGATAATCCTGAG
TTTGAAAGAATTTACGAGCACCAATGGTTGGAACCAGAAGAGTTGTCTATTAGGTATACA
GCTAAGCGTGATAAGTGGACTAATGATCCACACCGTACGGCATTTAATCGCTTCTGCGTT
AAAATGACGAACAAACTTGAAATTATCAGAGAGTGGGATAAAGATCAGCTCTGGTGGTAT
TTGGCAACTTGCGTTGGTCAAGATTACCTTGACTTCTGCTTTGCGACTGAAAACATTGGT
ACCCATGGTTTTGGTGTATCTAACGTTAAAGTTACAAAGTTGGTTAACGATTGCTGGTTA
GTTGTGCCAACTGAAGCGGAAGCTCACAAGGTACGAGAAGATTTACTCTTTAAGGTTGAT
TCTTACGCGGAGGATATGTCTAATTTCGACAACTACGTCCAACGTGTCCATGACGTTGCC
GGGTCCGTTAGTCTTCATACGCTTGCTAAGCGTATAGAGAAAACGTCCCCTGGCATGCTC
AAGAGCATAGACCCTAGCGTTCTGAAATTCAAATCAGATGCGAGAGAGAATGTTGCTGTA
GAATCAACCGAGAGGAATGAAGAGTCACTGATCGGTATATCCTTCGGCGCTGTTGCTGCG
GCGGGAGCTATCGGAGCGTTATGCTCTGCCGGTTTGTTCGCTTTCAACCATCGTGCCGAT
TGGAGTGCCCTTGAGGTCCACGCTGTCGAGAAGTCCGAGCTCGCAAGTGCCACCTACCAC
AGCATGATCAAATACTGCAACCACATAGCTGCAGGTAAGCCCCTCGATGATGAGCCCACC
ATTAGCGCTGTGTCTGAGCTGATTGAATGGGTTGAGAAGAAGTGGAAGTCTTTGTCTGAT
TTCTTCAAAAATCTCCTTAAAGGCTTAATCTCCTTCAGGGAAACCCCAGACACTAATCTT
GAGAGTACTGATGTTATTTTGGAGACCATTCTCAAGAACCTTAATATCTGTAAAGCCTGG
TTGGTGGGTTTCGTTATCAAATACGGATACATCAATGTAGGAGCTACAGTCGCTTCCTTT
GGAATTGGAGCTATGTATAATAAAATGTGTGACACGTTTGGAGTCATTTTTACTAACGCC
ATCTTGGCTCTCGTCTTAGCTGCTAGTTCCTGTTTCTTAGGTTCGACACAAACCGCTATT
AACGCCGTCACTCTTATAATTTCTTATATAAGTAATGGCTTAATTAGCGGTAAAAACACT
TTGTACACAAACAACGCCACCCGAGCGGGAGCTTTACTGCTTACTGCTGGCGGAGGCGCT
GCCTTGTCGCTTCTATTAAAAGGAGCAGCCTTGTCAAAGCCGTTAATGTGTGGCGCCATG
TCATCCGGACCCAATGTTACAACTGGGCTCTTGGCTATGATCAACCCTTACAACACTGGT
GTCAGCCACGTTAGTGATGGTGTCATCATAGCCAAGATGGTCGCTTCATTGTGCAAACAA
GATCAATGGGGAAAGATTGACCTTATGGCTGTTGGTTCTACTCTCATGAGTATGCTATTC
AGAGCTGATGCAATGACTTGTATGGTATCACTCACCGCTGGACTTTTCCTTGGTTTCGCT
AAAATCTACATGAGCAGAACTGAGTTTTGGTTCAAGGTGGTGTCTGCTACTAACATAAAG
AATGCAGATGGTTACCGAGACATAATGGATGAGCAAACTAAGCGGTTTGAGAAGGTATTT
GATACCATTCTGTTTTCTGCTGGTATTATTGCCAATCCTATGTCTTTGGTTTCCATTGTG
TGCAACATCATCTCTGATGTTGCTGTTGCGCACATGCAAAATGACGGCTCTGACATACAG
TACACTGACATAGTGAGAAACGCCGCTGTTTACCACAGTGGTGTGTCTATGATCTATGGT
ATGTCATGCGCCGTGTTTAAGATCTGCAGACAGCTCAAGAACACAGTTACCAAAGATTGG
AATAACGAGTCTGAGATCAGTTGGACTTCCATTCTGTCCCAGCTGTCAGAATTGTGCTTT
GGTTTCACCTTTGATTGCTTGTGGGATAAGTCTCTCAACATCGCTAAGGAAAGTTGTAAT
GGTGTCTCTTTCGACTTCATGAATATGGACACCATCAAGGGGATGCTTTATGAGATGTGG
GACTTTATTAAGGGCCTCTTCATGAGCTGCTACAACTGGTGTAAAGAGAAAATTGATATT
TGGATGGCTCGTACCACTGACAAATTCTCAAATGCAATCAAGGCAGCAATGCCGTTCGCA
TCCACCAAAGACCCCAAGGTTGGAAGAACCAATTACAAGTTAGATTCCAGACCGCCACTG
AAGACAGCTTATTGGATGCGTGCTGCAATAGCCTTCAAGAGTACTTTCAACAGTAAGCTT
GAGGTTGAGCAGATAATGAGCGACATGCAAAATAGGACTGGTTGCAACGAAGAGTCCATT
TTTCAGGGGCTCACGCATCAACACCATTTTATGTGTGGACTGATAGGCTGGGCTATGGAG
AAGTACAGCATTGACGCTGTTGCTTTTATGAAACAGTGCCCTAAGCTGTTCGGTTTACAC
CACTCAGACAAGTTCTACGACTCGAAATTCTTCAACTTCAACGTTCACTTGATACAGTTC
GTGTCTAAAGCCACTGGCAAGGATATAGACACGGTTGTCGGTGAGTCTGATGGTAGATTC
GTTTTCGTAGCCGGTTCAGACTCGGTTAGTGGAATAGAAGGCCTTTATGACCGGATACCA
CTAGCGGAAGATCTGAACATCAAACCAATGATGACTATGAACGGTGATTCAAAACCACCT
TCTAGCATCAACTCCCAGGATCCAGAGGGAGTTATAACTGACTTAGATCATATGCTAGGT
CAAATATCTGGAGCATCTTACGACTACACCTGGTTAGATGATCTCTCATTGTTCCCAGAG
AAGAAAGATGATTATGAGAATTACATCGGTGTTGACTCTAGATTTTGGTACAAAGAAAGG
CTACAAGACACCGGGGACCGTAATATAATCCCGCTTTTTGTGCAGTCCGTCAGCGAAGCA
AATATTGCCAATGGATCCATACCAAACATCATTTGTGATCTGGGTAGCAGCATTTATGTC
AAAGAGGATTTGTCACTCGGCAGTGGTGATTACATTTACGGTGAGCTTAAACGGCCCTGG
GATGTTATGCGCATGGATAGCGTGTCGCTGTGTAAACTGCTCTCCTTAGTTGGTGACGTG
TCAGACCATGGCACTCACGTTACTATGAAGATAGGCATGTCTGATAAGACTGTCATTCAA
ATGAGTATTTCACACAGCTACACGAGTAATGTTGCTAACACTGGTCTTCTCTGTCAACAA
CAAGATTCTGAGACCAAGTTGGTCGTTAAGGACATTGCAGCGGTTGAGATAATGTCTTGG
GCCTCACCAGAAGGCTTTAAGATGATCGGAACTTGTCCCCCAAACACAGCCGGTGCTTGG
GACTTGCTGTACGACAATATTCTGAAGTACTTACCTTTCTTCAGGGATATTGTCACACGA
AAAATTACTGCAGTAGACGCCAAAGGTCTGTTTGACGACTGGGCTATACTTGCTGCACCT
ACCTGTGACGCAGAAAACTTCGCAGAATTCATTAGCTGGAAGACTGAATTTGCTAAACGC
AGATTTGCTCCAGCTAGTATATTCTCTAGTGTTAAGTCTTCTGTCGTCAGGAATGTCAGC
AGGTTAGCCTCGGCTTACAACAAGAGTATGGCTGAGTCTCGCGATATTAATGAACAGTTG
AGCGATCCCAATAACTATGGTATGATCAAAGAAAAAGTTGGTTATTCTAGTTATTATGGT
GACTTCGCTGAAGCTATTCATAGTCGCGTGGGCAAAGTCTACTGCAACACTTTTGAATTG
CCTTGGGGCATAGAAGATGTCAGGATTTCTCTAGACGATTACGCCTTAGGGTGTTGGTTC
AGAAAATTAGTGACAGCTTCTAACGTCGAAGAGTTTGGGTGCTCTAAATTCGACGTAAAT
GGCGTTCGCGTCAATCCGCACAGGAATTTACACCATCCTGCTGCATACTACCCGGTCACG
GCAATTGTTGATGTTGTCGACATGAAGTACCTCACTGACGCCAAGTCTAGGCTTGTGCGC
CACGGGTATAAATGTGGTTACAATGTCATCATCGCCACTGTCAGCGGTACCGAGATATCT
TACGAAATGTCCGGAGCGGCGGGCACCTGTAGGTGCACCGTGATTTACCTCGTTGACGGA
TTCAAGCTTATCTCGGCAGTAGCTTACAGATGCTTGGACGGCGAAAATTGTCACGACACG
ACACAGGGCTGGTTGGTTTACAACACGGAGAACCCCACTGGTGACAGCGGCTCCGGTGTC
AAACCTACCGTTAACCTTGAGTCTGACACGTGGTTACCCATGATAGGTTTAACCACACCC
AAGGAAATGTATGATATGGCTAAACTTGCTGTTTCTGAATTCCTTGAAAGGACTCAGTTA
ATAGCGAAGGGACAGCTTGCCATACAGAGCATCAAGAACCTCGAAGATGAGTTGCTAACG
CCAGCCCCACCCGTAGTTCTTAATGATGGCGACCAACCCTGTCACACCTTGGCCGACGTT
GCTGAAGACGATAGTACTAATATTTTTGGTGAGACCGTCAAAGCGTATAGGGTAAGGAGT
CGCAGGACTAAAGCCAACCACGTCAAACCTGAAATCGCAGAACAGGAGCGAGCTTCGCTC
TGGTTGCAATCAGAAGGGACACGTAAGATGTTCGCCTACAAAAAGAGCTTAGGCGACGAA
TTCTTCGGATGGTTGAGAGAATTGGCTCTGGATGAAAAGGCTAGAGCCATTATTCCCAAA
ACCCGTTCCGACAACGTGATCTCAGTAGAGCGTGCCAAAGAGTTGAAGAGCAAATACGAT
ATGCTCACGGCTGAAGAGCTTATGTGGATCAAGATGATGGGCGAGGAAATCGACGACATC
AATGATTACTTACAGCTCACGCATCAAAGCCCAGCTTGTGATGAGGCCCCCTGGTGCGAT
GGATGGGACAAAGTTGCCGTTCATTCCCGAAGTAAAGACTTCTGGTTGACTGACGGCAAT
ATGCACATGTACACGCCTCACGAAGTTAGTGATGAGGTTGTCGTGCGAGACATAGTTCGA
GTCAATAAAATGATCGACCATTGCCCGAAGGAAGTTTGGGAGTCTTGCCGGTACAAGGGC
AGGATGGAACTTCCTTTGAGAGAACAAGACATAGGGAACGTGTACGCGTCGAGAGCAGCT
TGTAAGGCTCAGCTCCTGTACGATTACCTTCCTGGCTTCTTCAACAACCATAAAGTGTTC
TTCGAACCCTGTTGTGGCTTCGGAGGTTTTGCTCAGTTCTTCTCTCATCAGATGAGGAAT
ATGGACCCCCGAACCTACTTAGTGAGTTCAATGAACAAGAGTGGTCATGCAATGCCGAAC
TGGTCTCTCATGCAGGCCTCTGACTCTAATTGTCGGGTTGTGCGTGTAATGCAAGACGTC
CGAGATGGTAACATCTGCGACCCAGCTGTTTTAGCAGCGTGTAAGGACGTCATACGACAA
AACCGAGTTACTCTTTTGCTGTTTGATATCGGCGAAAGACACTCAAATCCTACGTTTGAC
GATGCGTGGTACTTAGCCCCACGCACAGTCAAGGGAGGATTTGACCACTCTGTGAGTGGA
TGGAAGACTGGCCATTCTATATGTTCAGCAATCTCAGAGATGATTGACGTTCTACCCGAT
GGTGCTGATGGCATCTTTAAGGTCAACACTTTCTCTATGAGAGTGACCGATATTATACAT
TGGCTTTCCAAGTCCTTTGCGAAAGTTCGGGCGTTGAAGTTGGCAACAACACCTGAAATG
AGTCGGGAGTTTTACCTGTTTTGCTCCAATAAGAAAACAGGCTGGGCGGCTCCAGTTTAT
CGTTCAAGACGCATGAAAGATTGCATCCGAGAGTTAACTTGGAGTGCCATGTTCCGTGCA
GAGAACATGTATCGTACTAAAGGTCGGCATGCCACTAGACCTAGGACGTACAAGTGGTTC
ACGCCCGACACATCTGGGATCTCATATAAGATGATACCCAATGTCAAAGGTGACAGGGAC
GAATTAGATGTCACTACTCTTCCGAATGGTCATGCCATTCACATATCCACGTCAACACCA
CGTGGTGAAGTGAAAGTGGACCTTGATTTTGAGCCGAACTGGGACAAACGCTTCCGATGC
ATGAAAGACTATGTTCAGAAAGTTAATAAGGTCTCCAAGTCCAGAACTAATAGGGGACGG
GACAATATTAAGTTCGACAACGTAGTTAGGAGCGATTTCACTTATGTGAAAGGCATCGGT
AGCTTTGCAGTTCGCCAGAAGAACACGGCAGAAAAGCATGCAGCCAATGATTTGATATCA
AGCTATATGAAGGATGTTGCTGGGCTCAACATGGTTAACGCCACGTACGGCCACACTCAA
GGGACACCTGAGTACGTCAAGCCCGCCCTTAAAAAGCGACTTGACGTACAACCTGGTCAA
CCAGATCCGACGTGTGTGATCGACTTCACGAAAGCAGTACATTGCTTGATGAGTGAAGCC
GGCGCTAGCATGCTTGGATCTTTCAGGTTCATGTCCAAGGAAGAGACGTATGCCATGATC
GTTAAAACTGGCTCCACCGGTATATTGGACCCTGGCTCAACTCTGCATGAGTTCATGGAA
ATATACCCAGAATGGTACGAGCTGGCGTGGCAACA
>Me202_flavivirus_CZid_contig3
GTTAGGTTGGTTTGTTGGGTTTTAAGCGCCCGGCGTTTTATACACAATTGATATATAAAA
AACGCACATCCTACGCTTCCAAGCCGACGCACCGCGCAGACTCACATAAAAAAGGGTCAG
AACCACTTTTTATGAAATTAAAGAAATCGTAAAGATTTTTGATACTATTGTTAAAATTTT
AAGATTTTGCTATCTACTTGTTTATACACGCTGAAAGCACACGTGTCCAAATTGGGATTG
CTCCCGTTTTAGCGTGTTGAAAGGGTTGCAGTGGGCCCCGTCAGTACCTTGATCAAAGAA
GTCAGTACTGAAGAGGCGCCACCACAATCTCAGTCAACACGGGTCACGACCTCGGCCGCT
TGTTGACACCTCAAAGAGGCGTAGGATGAGGGAAACCAATCCCCTACCTTGCGAACATTT
AGTTCACTTTCCTAGTCTATAGCGACTAGCCTACGAGAGCTTGGATTCGGCTCCACAATC
CGTCTTTATTGTTTTCGACGTCATGTGTACCGCTGAAGCCAGCTTGGTGGAGTAACTCCC
GTAGGTGTGAAACATTGGCATCTACCGAATGTTGACAGAAGCGCTGATAATGACCAAACA
CTGAACTGTCCCACATTAAAGGGTAGATGTCTGTAGGCTGCTGAGCGCTCAGCCACTCAA
ATGAGTGGTGGAGCCAAGCAGCCTTCGTGACTTGCGTCACGTTGAACGTCAAACGGGTGT
TGTGATAAAGCTTTCGTATTTCAGCTGAATCACTACGATATTCCCGCAGACTTATGTCAT
CCAAAGACGACACTCCGTAGAGCGAGGACATGGATCCAAGTAATTTGGAGGTATGTTTCA
CATCCATCATACCTAGATCCCTGTACCTCTTTCGCAACTCGATGAACGTTGCGAGATTAT
CCCCGGTGACACACAGTAAGGTGAGGCAAGTGTACCTAACCCATCTGCATTGGGGATACA
GGAGAAGATAAGAGATGATCTTTGATTGAGTAAGATCAACGCATTCTCCCGGTCCGGTCT
TGGTCTTGTCCCATTTGAGAGACTTGACCTTTAGCGTCAACATTAACTTCGACATTATAT
CAGCTACCGGTCTAATTGGCAGAAAATAAATCTTGAAGTTGTTGTCTTCCGCTACACTGA
GTAGGTCGCCTCGAGTGAGCTTTCTTCCGCCCTCACTTCTCGGTAAGAACTTCGGATTGA
ACTTCGAGGCGTTAGGCCCGATGAAAACGGCCTCATAGCGATGCGAACAAAAACTGAGTC
CTTCGAACTCGAGATATTTTGTTGCACCACCTTTATTACCTGAACGGATCACCTTTCTAT
TGCTTGCCAGCCACTGGTGAGCTCCGTTCATGTAAGTCTCGATTTGGTTAATCCTTTTCC
GAGTAGATATGATGACTACATCGTCACCATCTACCAGGAGAGGAATATCCCCAAACTCGA
AAGATTTGTGGGGGGCGCCGTTTCGAATCTCCTCCACGACGTTTACCTTGGGGCTGCCAC
AACCGCCCGGTCTGGTGAGCACGTGGATCTTGCCTTGGGTAGCGGTTAGATCTTCGATGC
TCACGCCGAGGGCATGTGATAACGCGCAAACTATATTGGCAGTAACAAGCCAGGTATTCT
CTATGGAAGTGAGAATTTCCCCTGAGCCTCTCTGCCCAT
>Me202_flavivirus_CZid_contig4
CGCGCAAACTATATTGGCAGTAACAAGCCAGGTATTCTCTATGGAAGTGAGAATTTCCCC
TGAGCCTCTCTGCCCATCGCGAACCCAGATGTTCCCCGCATCATCGAGACAAATAGCGTA
AGTCATATCACGGCATAGACCTTCGATGATGCGTTTTTCATCACCATTGTCAAAGAACCT
TTTCCACAAGTCAGTCATGATCATCCTTTCGGAGACAGTGACCGTGGAATCAAGCGCTGA
GAAATCGATGGTGAGACCAGCTGGTAAATCTTCTTGATATTCGTTGGCTGTCTTGCCCTC
CTCATAGATGGATGCACCAAGACGACCTTCAATGTCAAGAGACTTAATTTTTGAATCGCG
TGGGTTGTAGAGATAACCAGGGGTAGGATCTATGCAAATATCCATCTCCTTATTATTACC
AACATGGGCCACCCTTTTCTTGTAAGGATTGTGGAGGTCCCAGTAAGCTCGCATCACACG
GCCTTGAATATGCGGTGGGGTGCCGTTAATGGACCCCTTGTAGAGTTTCTTTTTACCATG
GTACTCTAAAACGTGGCCGAACGCAATTATGTGCGCTATACGCGTCAGGGCGTCGGAAAA
CTGAATGAACCTAGGGCTCAAACTGTTTCCTGCGCGTATCTCGTCTAGGGTAGCTCCTTT
CTTAAATTGAAGCCGCCCATCTTCGACGTCTTTCCTACCTTTCGGTTCAGGTTTTATCCT
GACTGATTGGTAAGAGGGAGTTGGCGCTCCCTTTATGTGCGGTTCGAGTACGTGTTGCCA
CGCCAGCTCGTACCATTCTGGGTATATTTCCATGAACTCATGCAGAGTTGAGCCAGGGTC
CAATATACC
>Me202_flavivirus_CZid_contig5
CCGCTGAAGCCAGCTTGGTGGAGTAACTCCCGTAGGTGTGAAACATTGGCATCTACCGAA
TGTTGACAGAAGCGCTGGTAATGACCAAACACTGAACTGTCCCACATTAATGGGTAGATG
TCGGTAGGCTGCTGAGAGCTCAGCCACCCAAATGAGTGGTGGAGCCAAGCAGCCTTCGTG
ACTTGCGTCACGTTGAACGTCAAACGGGTGTTGTGATAGAGCTTTCGTATCTCAGCCGAA
TCACTACGATATTCCCGCAGACTTATGTCGTCCAGAGACGACACTCCGTAGAGCGAGGAC
ATGGATCCTAGTAATTTGGAAGTATGTTTCAAATCCATAGAACCTAGATCCCTGTACCTC
TTTCGCAACTCGATGAATGTTGCGAGGTTATCCCCGGTGACACACAGTAGGGTAAGGCAT
GTGTACCTAACCCATCTGCATTGGGGATACAGGAGAAGATAAGAGATGATCTTAGATTGG
GTCAGATCAACGCATTCTCCCGGTCCGGTCTTGGTTTTGTCCCATTTGAGAGACTTAACT
TTTAGCGTCAACATTAGCTTCGACATTATATCAGCTACCGGTCTAATTGGTAGGAAATAA
ATCTTGAAGTCATTGTCTTCCGCTACACTGAGTAGGTCGCCTCGAGTGAGCTTTCTTCCG
CCCTCACCTCTCGGTAAGAACTTCGGATTGAATTTCGAGGCGTTGGGCCCGATGAAAACG
GCCTCATAGCGATGCGAACAAAAACTGAGTCCTTCGAACTCGAGATACTTTGTAGCACCA
CCTTTATTACCTGAACGGATCACCTTTCTATTGCTTGCCAGCCACTGGTGAACTCCGTTC
ATGTAAGTTTCGATCTGGTTAATCCTTTTCCGAGTAGATATGATGACCACATCATCACCA
TCTACCAGGAGAGGTATATCCCCAAACTCGAAAGATTTGTGGGGGGCGCCGTTTCGGATC
TCCTCTACGACGTTTACCTTGGGGCTGCCACAACCGCCCGGTCTGGTGAGCACGTGGATC
TTGCCTTGGGTAGTGGTCAGATCTTCGATGCTCACGCCAAGGGCATGTGATAGCGCGCAA
ACTATATTGGCAGTAACAAGCCAGGTATTCTCTATGGAAGTGAGAATTTCCCCTGAGCCT
CTCTGCCCAT
>Me202_ambidensovirus_CZid_contig1
GTTTGAATAGGCGCAGAGATGGACGACGTGGATATGGGTGTCGTGGACGGACACAAGTCG
CAGCTGCTCCGGAGAAGATGTTCTGGATAATTGTCGAACATCTCTAATGAATTGAATAAT
TTCCTCCCCGTTCTCCGGGACACAAATATCCGACAAGTATCGGCATGTACTTCCCAAACA
TTTAACAAATGTTTCACGGCCCAATTTTCTATATTCGTCGGTATAGTCGGAAAAATGGAA
GGAGCTTCAATTTGGAGTGTTGAAACAGAGCTTCGGAAAAACTTAGAAATGTTTCGAAAT
CTCCTATGTTTTGTTTCGAAGTACTCATCATCTTGGATCCCAACTTCAGTATCGGAGTGT
CGAATATCTCTTTTAACTCCGTGTCTTCTTCGTCCTCCGAAGACACCAAATTGACTTGAG
GGGATGGCCCGAATTGGCATTGACCAGTTCCTTCGGACGAGAAATTTTTTTTTGCGGTTC
GTCCAACGAAAACCCCAGTACTGTATTGGGTTTCCGTTTCAGATGAGATTGTTTTTTCTT
CGGAGTTGGTGGCGGTGTCAAAATTTCCGGATCTGCTTCCTTCGTTGGAGTTGTTTGAAT
GGCGTCCATTTTGATTAGAGCTACGTAAGTCTGTGCAGTTGTAAACTTTGTCAACTACTA
TTGCATCGACCATCTTTTCTACGTATTTATGTAAAAACGAAGAGGCACTTTTGGGTGAAC
TAACGACAACTTATCGCAAAGACGCACGTAGTTGTTATAAAAAGTAAACGATAAAACAAC
TATTTATACAGGTGGGCGAACAACTTAAAATACAGGTGCGGTCCGCGCACAGCTTACTGG
TTACTTGTTCAATAATATTTCATATTATTCTACGACGACG
>Me202_ambidensovirus_CZid_contig2
TACGACTTAAAAATTTACAAGTAAGAAATTAAAAACATTATAATTATTCAGATTATAATA
TTTTTAATTTTACAGGAAAGAGGACATCAAATCTTTGGACAAAAGCCAATGGTACACAAA
AGTGCATACGAAAGCTGTAGGAACATTGGCGTCGAACCATCCGACAAAAACGAAGCTGGA
CTCAGTTATGAAGGATCTGTTGGTCGACATTCGATCCAAGAAGAACATGAGAATGTTAGA
GGATATTAAGGATGTTGCGAACAAAGTGAGCGTGTTAAGTGTATCACTGTGGGTTGGCTA
CGTTTTAGCTTTCTTATTCTTTTTGATTTGCTTTATATCAGGTTCGAGTTATGAGTGCAG
ACATAAATAATAATATCGCTGGTACCATGTGGAGCAACGACATCATATATACAGCGCGAA
GCTAATAATATCGAACGCATGACCATGAACGGCGCGCGGCAATAGATATATGACTACGTA
TATAAATTATTCTAAAATACTGTGGATTAAGATTTGTGCTGTTATATTAAATGACAAGAA
GTCATCCGATGACATCCGGCACGTGCAAGAACGAAGACCGGATGACAAATCCCACGATAG
GCCTAACCGTAGGATGACCATGTATGGTCATGTGAACTAATGGAAG
